# Supplementary material for: Sperm DNA methylome abnormalities occur both pre- and post-treatment in men with Hodgkin disease and testicular cancer
Source: Clin Epigenetics. 2023 Jan 7;15:5. doi: 10.1186/s13148-022-01417-1 (PMC9826600; doi:10.1186/s13148-022-01417-1)
Supplement: Supplementary file 1 — Additional file 1. Supplementary Tables S1–S6. [file 13148_2022_1417_MOESM1_ESM.xlsx]

## Sheet: Table S1_imprint
Supplemental Table S1. Average beta-value of probes found within the imprinting control regions of imprinted genes (number of probes averaged)
Sample	H19 (1)	MEST (41)	KCNQ1OT1 (23)	SNRPN (4)	PEG3 (26)	DIRAS3 (4)	NAP1L5 (9)	PLAGL1 (8)	PEG10 (56)	INPP5FV2 (4)	RB1 (3)	MCTS2 (6)	NNAT (37)	L3MBTL (2)	GNAS XL (5)	GRB10 (4)
CC1.0	0.814164	0.0406968	0.0363585	0.0424623	0.0464835	0.0361107	0.0935718	0.0208176	0.03713	0.0407782	0.0592196	0.0154344	0.0373999	0.0329869	0.0439037	0.0328277
CC1.1	0.828132	0.0470802	0.0399446	0.0455794	0.0502263	0.0399811	0.0944209	0.0366537	0.0392633	0.0434005	0.0533398	0.0228731	0.0389508	0.0395886	0.0423155	0.033899
CC1.2	0.79412	0.0495546	0.053342	0.0449078	0.0516531	0.03884	0.111742	0.0512326	0.0443885	0.0666023	0.0660282	0.0170216	0.0413653	0.0433797	0.0555998	0.0335381
CC2.0	0.895026	0.0382702	0.0339024	0.0403952	0.0446956	0.0293519	0.0314102	0.0166442	0.0328574	0.037139	0.0544178	0.0130395	0.0331966	0.0284307	0.0349528	0.0277306
CC2.1	0.879465	0.0363312	0.0363341	0.0397288	0.0460329	0.0299607	0.0356746	0.0238183	0.0339156	0.0260376	0.0524707	0.0143317	0.0318155	0.0290027	0.0393699	0.026726
CC2.2	0.825067	0.0383371	0.037388	0.0417083	0.0434825	0.0370511	0.0345602	0.0195902	0.0372295	0.0319273	0.0615193	0.0123427	0.0329989	0.0349562	0.0331507	0.0313278
CC2.3	0.81408	0.0410524	0.0463172	0.0418691	0.050133	0.0319289	0.0398991	0.0267561	0.0404046	0.0427372	0.0796545	0.0166286	0.0387032	0.037534	0.0394141	0.0341093
CC3.0	0.897325	0.0382491	0.0405254	0.0382265	0.0417672	0.0338841	0.087056	0.0198891	0.0355061	0.034598	0.0615999	0.0137304	0.0334111	0.026486	0.0358537	0.0276426
CC3.1	0.801747	0.0698777	0.0738697	0.0510231	0.0664469	0.047977	0.109924	0.0521519	0.0510413	0.0776711	0.0541474	0.0249276	0.0537024	0.0812901	0.0612511	0.0374648
CC4.0	0.86131	0.0467608	0.0417702	0.0388535	0.0495132	0.0361355	0.0470675	0.0263628	0.0455397	0.0403482	0.0654187	0.0170734	0.0374161	0.0294742	0.0397901	0.0312824
CC4.1	0.869138	0.0518028	0.0485899	0.0366543	0.0459279	0.0420009	0.0587581	0.0447627	0.0473768	0.0523441	0.0677314	0.0178433	0.0424239	0.0288958	0.0498459	0.0327887
CC4.2	0.893851	0.0491593	0.0435036	0.0379277	0.0486539	0.0323077	0.0548995	0.0278814	0.0411309	0.0448221	0.0635122	0.0147707	0.0395346	0.031309	0.0457351	0.0287583
CC5.0	0.900934	0.0293831	0.0270677	0.0357176	0.0378361	0.0261742	0.0272777	0.016256	0.0267436	0.0221537	0.0397767	0.0160538	0.0267044	0.0317736	0.0301786	0.0260924
CC5.1	0.88024	0.0327435	0.0293692	0.0515396	0.044185	0.0280875	0.0295011	0.018532	0.028576	0.020667	0.0466212	0.0144241	0.026268	0.0342702	0.031693	0.028648
CC5.2	0.912412	0.0319283	0.0292318	0.0434148	0.0389564	0.0247872	0.0298211	0.0182536	0.0301182	0.0254203	0.0469003	0.0163968	0.029115	0.0306621	0.0308121	0.0269102
CC6.0	0.873585	0.0352467	0.0317971	0.0452767	0.0463672	0.0301815	0.0325247	0.0208062	0.0337436	0.0283968	0.0503308	0.0176597	0.0318201	0.0322597	0.0287626	0.0306912
CC6.1	0.879469	0.0377955	0.0329405	0.0393642	0.045529	0.032938	0.0346771	0.0213091	0.0355835	0.0319722	0.0480173	0.0183309	0.0322325	0.028063	0.0373991	0.0273832
CC6.2	0.912443	0.0398651	0.0347928	0.037086	0.0479955	0.0339495	0.0362336	0.0253313	0.0354457	0.0317821	0.0408543	0.0184068	0.0345178	0.0312205	0.0381682	0.0320909
CC7.0	0.902744	0.0330554	0.0282166	0.0346035	0.0382416	0.0277958	0.0281539	0.0168142	0.0284304	0.024992	0.0465741	0.0149729	0.0292621	0.035218	0.0273591	0.0267888
CC7.2	0.829602	0.0960651	0.129636	0.111555	0.211605	0.181439	0.0965874	0.0454191	0.113294	0.0637411	0.192973	0.10855	0.0912673	0.0244149	0.0720332	0.0814205
CC8.0	0.803906	0.270963	0.276831	0.172119	0.253694	0.2393	0.319364	0.296199	0.180061	0.371143	0.243041	0.158069	0.237209	0.26103	0.248304	0.179549
CC8.2	0.856648	0.0928556	0.0897103	0.0556546	0.0856145	0.070654	0.100772	0.0908492	0.0664448	0.138161	0.0945392	0.0299438	0.070656	0.064191	0.0827512	0.0531815
CC8.1	0.884284	0.130726	0.121462	0.0766426	0.109511	0.103149	0.140271	0.130358	0.0859334	0.180167	0.11704	0.0405306	0.0918931	0.09686	0.109031	0.0619278
TC1.0	0.899054	0.0332044	0.0285539	0.0436303	0.0410796	0.0260235	0.0270503	0.0190711	0.0301871	0.0279706	0.0498874	0.0152927	0.0305614	0.0341371	0.0337504	0.0305729
TC1.1	0.909626	0.0367805	0.0324308	0.0457594	0.0472939	0.0264849	0.0324019	0.0225499	0.0309033	0.0317212	0.0469601	0.0157381	0.0319242	0.0334262	0.0360314	0.0291773
TC1.2	0.895983	0.0341679	0.0318932	0.0427921	0.0411007	0.0286529	0.0323166	0.0197789	0.0302413	0.024309	0.0460506	0.0159986	0.0317446	0.0301372	0.0307416	0.0299533
TC1.3	0.889179	0.031996	0.0276894	0.0395652	0.0373202	0.0254991	0.0265255	0.0191948	0.028491	0.0256833	0.0450181	0.0144594	0.0305646	0.0338216	0.0284278	0.0272466
TC1.7	0.905232	0.0317478	0.0283503	0.034631	0.0380633	0.0230554	0.0284183	0.0165949	0.0284783	0.0242404	0.0454934	0.0128665	0.028595	0.0407489	0.0307868	0.023575
TC2.0	0.851035	0.0466048	0.0398371	0.0403255	0.0489467	0.040413	0.0499114	0.0244991	0.0400918	0.0442481	0.0555379	0.0149079	0.0387388	0.0330352	0.0392962	0.0325884
TC2.1	0.952186	0.0326704	0.0285576	0.0277177	0.0388056	0.0298896	0.0312235	0.0172589	0.0302717	0.0264337	0.06028	0.010747	0.0305892	0.0263067	0.0293696	0.0249991
TC2.6	0.843654	0.0567208	0.0528325	0.0424465	0.0558759	0.0394283	0.061501	0.0392242	0.0477075	0.0570426	0.0717295	0.0140363	0.0509293	0.0434794	0.0501005	0.0355722
TC3.0	0.85679	0.062595	0.0613637	0.0444077	0.0629877	0.0469497	0.0637354	0.047865	0.0419377	0.0897519	0.0733497	0.0179749	0.0442605	0.0520506	0.0605293	0.0376793
TC3.3	0.84519	0.0737363	0.0681079	0.053233	0.0724975	0.055999	0.0854502	0.0571338	0.0541192	0.106156	0.0940725	0.0238398	0.0589105	0.0577027	0.0710483	0.0351483
TC4.0	0.880273	0.0574147	0.0705051	0.0502781	0.0599622	0.0405	0.0617001	0.0501447	0.0425973	0.0912691	0.0604071	0.0218414	0.0546896	0.0870492	0.0563713	0.0357733
TC5.0	0.899023	0.0418574	0.0394597	0.0459016	0.0432109	0.0325527	0.0399533	0.0225271	0.0337329	0.0322168	0.052421	0.0160073	0.0354577	0.0384118	0.0419687	0.0244531
TC6.0	0.808337	0.114285	0.110623	0.0742404	0.0948468	0.0905296	0.139546	0.128616	0.0732837	0.173373	0.0978567	0.0493329	0.107332	0.109915	0.101513	0.0560052
TC7.0	0.633403	0.379424	0.375144	0.298565	0.365878	0.346475	0.412583	0.411257	0.257557	0.507458	0.328444	0.263899	0.389345	0.466931	0.346906	0.265377
TC7.1	0.764431	0.279153	0.270875	0.166975	0.254241	0.236444	0.324834	0.31777	0.189696	0.396425	0.242474	0.167372	0.266413	0.316255	0.244784	0.174362
TC7.2	0.828438	0.101711	0.0959186	0.0613036	0.0821315	0.0734031	0.108861	0.102327	0.0671682	0.148798	0.0983101	0.0285292	0.0873107	0.124034	0.0903377	0.0401681
TC7.5	0.886812	0.0452437	0.0395905	0.0408047	0.04596	0.0340475	0.0473782	0.0276779	0.0354377	0.0506012	0.0633817	0.0200017	0.0412286	0.0295164	0.039916	0.029703
TC7.6	0.873865	0.0371917	0.0344329	0.0347917	0.0412294	0.032124	0.036692	0.0237753	0.0327787	0.0368018	0.0553132	0.0170474	0.0344105	0.0319167	0.0414295	0.0254804
HD1.0	0.904267	0.0457103	0.0486833	0.0461701	0.0517793	0.0339856	0.0507096	0.0353779	0.0369772	0.0469483	0.0598748	0.0210293	0.037353	0.0529664	0.0461941	0.02826
HD1.1	0.915883	0.0329327	0.0274703	0.0412056	0.0434103	0.0235286	0.0279763	0.0177027	0.0309983	0.0224721	0.048605	0.0185143	0.0294736	0.0453111	0.0320833	0.0322037
HD1.3	0.907854	0.0301675	0.0261987	0.0365632	0.038257	0.0234168	0.0271578	0.0157581	0.0276074	0.0223246	0.0378144	0.0173064	0.0268374	0.0387095	0.0277523	0.0247663
HD2.0	0.892279	0.0800585	0.0783888	0.0528069	0.0794214	0.0572822	0.102839	0.0613189	0.0564102	0.13216	0.0967526	0.0274824	0.0601274	0.090828	0.0727516	0.0419593
HD2.1	0.917586	0.0366938	0.0298314	0.0334097	0.0403843	0.0268174	0.0322061	0.0176637	0.0295182	0.025882	0.0534936	0.0137626	0.0298139	0.0400832	0.0313002	0.0258074
HD2.2	0.888407	0.0412409	0.0345685	0.0444299	0.0478145	0.0275953	0.0374027	0.0235914	0.0362064	0.0325402	0.0577846	0.0185331	0.0354583	0.0337886	0.0358351	0.0363317
HD2.4	0.853955	0.035643	0.0336638	0.0321768	0.0440052	0.031506	0.0328609	0.0234957	0.0316012	0.0302846	0.05823	0.0152092	0.0304166	0.0284112	0.0352135	0.0291849
HD3.0	0.90177	0.0361773	0.0294127	0.036634	0.0370376	0.0270982	0.0318473	0.0175271	0.0337389	0.0256178	0.0553492	0.0165352	0.0331863	0.0283525	0.0332411	0.0251083
HD3.1	0.892279	0.0458852	0.0438743	0.0412122	0.0465035	0.0403135	0.0420807	0.0325117	0.0404707	0.0486959	0.0764504	0.0176059	0.040782	0.0283011	0.0484287	0.029963
HD3.4	0.909937	0.036343	0.0340409	0.0372645	0.0426635	0.0322927	0.0359862	0.019747	0.0372082	0.0305467	0.0532578	0.0174492	0.0334404	0.0299646	0.0340884	0.0250755
HD3.5	0.924691	0.0296657	0.0279162	0.0280749	0.0359185	0.0239792	0.0288636	0.016808	0.0289227	0.0237966	0.0507468	0.0140169	0.0289709	0.0249117	0.023886	0.0263959
HD4.0	0.875468	0.0332517	0.0310332	0.0383314	0.0406324	0.0258223	0.0307847	0.0189782	0.0302264	0.0258008	0.0488775	0.0150048	0.0301684	0.0381811	0.030516	0.0265243
HD4.1	0.880403	0.0547777	0.053065	0.0390826	0.0560565	0.0466099	0.0476684	0.0427123	0.0425558	0.0726076	0.0652324	0.018656	0.0483744	0.0404592	0.0564446	0.0331017
HD5.0	0.875864	0.0369316	0.0355787	0.0384052	0.0466412	0.0296703	0.0345385	0.0231243	0.0306823	0.0421885	0.055749	0.0213554	0.0323305	0.0357268	0.0389954	0.0249067
HD6.0	0.90286	0.0456477	0.0408184	0.0410087	0.0485344	0.0334756	0.0448281	0.0362804	0.0361935	0.046796	0.0538827	0.0178428	0.042893	0.0377332	0.044327	0.0304905
HD7.0	0.892393	0.0372876	0.0360535	0.0411189	0.0436563	0.0301505	0.0319453	0.0197184	0.0320012	0.121071	0.0537945	0.0158999	0.0336311	0.0349832	0.0380308	0.0271285
QC Fail
PCA outlier

## Sheet: Table S2_ANOVA
Supplemental Table S2. List of significant probes discovered following 3 group ANOVA
Probe ID	chr	pos	p-value
cg14781374	chr10	101998405	1.57e-05
cg07087646	chr14	101347358	2.52e-05
cg05029567	chr5	148724845	2.62e-05
cg19809636	chr10	134661640	2.63e-05
cg24454698	chr1	24126991	3.32e-05
cg25151803	chr2	242677058	3.47e-05
cg21988041	chr12	104444060	4.48e-05
cg27292230	chr1	156571424	5.46e-05
cg11987645	chr7	21985935	5.7e-05
cg04507121	chr2	172778341	7.25e-05
cg01866518	chr12	120673235	8.68e-05
cg23929036	chr1	114605704	0.000107716
cg18294881	chr3	45429876	0.0001085
cg08178441	chr4	185938720	0.00011529
cg15412736	chr10	89622073	0.000120785
cg04920689	chr15	88800510	0.000126553
cg14264910	chr17	6075558	0.00013579
cg26075150	chr7	96643821	0.000141058
cg11357940	chr7	57512798	0.00016615
cg18281439	chr10	134662025	0.000188344
cg01493105	chr6	33272226	0.000192272
cg03445474	chr11	34073002	0.00022216
cg04820200	chrX	41191871	0.000222825
cg07410188	chr5	153864967	0.000224725
cg17208530	chr17	49810062	0.000227193
cg02276793	chr3	169685131	0.000228138
cg16678686	chr20	62262515	0.00023962
cg17854654	chr1	155232925	0.000249596
cg04918314	chr12	52826734	0.000264332
cg20060452	chr19	31210518	0.00027126
cg04971161	chr14	55794598	0.000271433
cg05960997	chr1	31712189	0.000273369
cg14692552	chr19	39364015	0.000275927
cg26929547	chr1	57681028	0.000284273
cg10593493	chr12	54411753	0.000289523
cg04750265	chr11	3127554	0.000302168
cg14008098	chr1	111889064	0.00032223
cg12356873	chr15	67835423	0.00032629
cg07915884	chr1	245474048	0.00034165
cg10989870	chr22	19701868	0.000343827
cg24732692	chr19	3660026	0.000348449
cg12572278	chr11	120081259	0.000364036
cg05126147	chr13	98628060	0.000368807
cg07051718	chr19	1438596	0.00040421
cg26826004	chr5	140792596	0.000407452
cg20099005	chr22	41956854	0.000412017
cg12909060	chr2	99771899	0.000413265
cg07851243	chr17	74707271	0.000414551
cg15748555	chr2	23782147	0.000427557
cg07873488	chr7	100662570	0.000450699
cg00618155	chr10	72459629	0.000452634
cg20297976	chr11	193062	0.000454239
cg13575011	chr19	16022472	0.000466616
cg00783905	chr6	31763174	0.000468539
cg20201143	chr6	33398533	0.000495611
cg20817363	chr8	143560651	0.000502182
cg06353428	chr16	71660113	0.000525589
cg05391628	chr12	49463937	0.000539529
cg22188918	chr7	100882175	0.00054675
cg13625026	chr11	1146419	0.00055957
cg01547051	chr7	150777654	0.00056451
cg09326702	chr11	64323448	0.000580123
cg19050914	chrX	100871603	0.000588568
cg20064153	chrX	12993759	0.000589085
cg14734200	chr3	9780875	0.000598917
cg27054887	chr16	67276940	0.000601031
cg13183539	chr19	3522577	0.000603647
cg11270998	chr2	131558491	0.00061682
cg26668906	chr6	169086272	0.000621595
cg06994572	chr12	122691993	0.000632939
cg03524147	chr10	119138665	0.000638906
cg11664313	chr13	72441676	0.00065252
cg23848614	chr6	166868193	0.000662653
cg16323843	chr3	49711263	0.000675507
cg00753248	chr15	96891777	0.000676415
cg12661452	chr12	125550210	0.000677758
cg20109856	chr7	96643454	0.000679565
cg01420001	chr1	234365540	0.000700748
cg02891686	chr4	24801425	0.0007035
cg18862975	chr21	37092865	0.000711765
cg16346422	chr11	2920819	0.000725005
cg01500570	chr17	78667767	0.000725027
cg14609520	chr10	21786227	0.000727471
cg19478410	chr11	45256865	0.000727754
cg06719042	chr1	168436141	0.000732369
cg00597713	chr6	42947103	0.000740439
cg16057435	chr5	75912664	0.000744001
cg04993441	chr4	144620341	0.000744345
cg00002236	chr18	67873061	0.000762159
cg06471536	chr6	105749844	0.000773989
cg16661858	chr1	1345158	0.000782441
cg16838001	chr19	14543874	0.00078367
cg01093696	chr5	92936528	0.00078679
cg26529300	chr19	570458	0.000795929
cg18489755	chr3	183533873	0.000796003
cg01429996	chr9	100819542	0.000805748
cg06476344	chr2	26396290	0.000829053
cg01278232	chr17	17606846	0.000857023
cg14987002	chr4	151496830	0.000861807
cg12353802	chr22	33310132	0.0008621
cg20996348	chr1	202208198	0.000867797
cg15102430	chr5	169322052	0.000870431
cg00370962	chr3	17199496	0.000878526
cg15677132	chr14	35452110	0.000893623
cg14263924	chr6	33163202	0.000901323
cg26842664	chr18	32821471	0.000903164
cg10285845	chr10	74079359	0.000904652
cg02283204	chr6	40570601	0.00091712
cg03528538	chr11	1030347	0.000929377
cg13444953	chr20	55196362	0.00093248
cg16907167	chr2	85554779	0.000935612
cg22617367	chrX	118740614	0.000935924
cg15012027	chr2	99351550	0.000940971
cg02331352	chr16	2813897	0.000948972
cg19267551	chr6	32064161	0.000951156
cg09917446	chr9	125551052	0.000977869
cg19461907	chr19	17336467	0.000984666
cg14673932	chr3	183872926	0.000988013
cg01935122	chr15	41234390	0.000996463
cg07185425	chr1	234365756	0.00100905
cg17408923	chr2	109335769	0.00101454
cg10806236	chr5	978405	0.00102637
cg23875854	chr10	6531368	0.00102731
cg09701743	chr7	138776650	0.00103272
cg03318469	chr1	3710303	0.00103288
cg11571453	chr4	1322395	0.00104182
cg24692358	chr6	168550512	0.00104415
cg02344891	chr14	101350872	0.00105595
cg13223328	chr6	31169826	0.00105773
cg24517377	chr11	118869147	0.00106278
cg02039072	chr10	26942165	0.00106373
cg10712091	chr6	108141883	0.00109081
cg13675278	chr9	73189590	0.00110105
cg18634806	chr13	79229238	0.00111272
cg06841662	chr2	98809261	0.00111935
cg14639919	chr9	34979468	0.00112917
cg05349349	chr20	24784216	0.00113883
cg26463020	chr4	83812619	0.0011484
cg27603366	chr2	173037734	0.00115079
cg07650712	chr11	75876135	0.00116232
cg26289317	chr8	19798765	0.00116662
cg10040748	chr1	211431567	0.00116941
cg20061378	chr4	1791585	0.00116976
cg14002287	chr11	77757287	0.00117042
cg19204946	chr1	207143870	0.00117666
cg03019460	chr11	71823446	0.00118254
cg10774701	chr2	178973216	0.00118896
cg25806655	chr19	4543498	0.00119725
cg01295188	chr5	476791	0.00120377
cg05513661	chr17	58310096	0.00120574
cg10382365	chr16	88105065	0.00121447
cg20421191	chr6	33217620	0.00123245
cg17636752	chr6	45391973	0.00123982
cg08910625	chr13	77903871	0.00124203
cg20568140	chr3	46739004	0.00124443
cg11164639	chr15	91192950	0.00125824
cg23696834	chr6	42928345	0.00125948
cg11152167	chr1	64567482	0.00126526
cg11874143	chr3	138065751	0.00127115
cg17200447	chr3	169386229	0.0012989
cg18283737	chr10	12085149	0.00130296
cg01054023	chr1	228291177	0.00131462
cg24594177	chr6	28984685	0.00134505
cg23918923	chr7	134144118	0.00134539
cg04158018	chr12	54696210	0.00135179
cg02880380	chr2	39821177	0.00135469
cg01066056	chr1	53306535	0.00137645
cg15112006	chr12	93568577	0.00138092
cg19011122	chr5	110835117	0.00138296
cg07099388	chr11	120207786	0.00138457
cg27134659	chr14	94640653	0.00138551
cg00139547	chrX	119603329	0.00138663
cg02563156	chr2	105977603	0.00139147
cg03408033	chr3	14693299	0.00139474
cg24042452	chr1	156305664	0.00139488
cg14930955	chr3	49154635	0.00139563
cg15286618	chr11	67250164	0.00140695
cg12298872	chr1	228352449	0.00142789
cg19644018	chr1	36549719	0.00143158
cg04395377	chr16	17841862	0.00143692
cg03441409	chr7	89840824	0.00144572
cg00547983	chr1	30715185	0.00144641
cg12832988	chr10	14880938	0.00146233
cg10633526	chr3	13560246	0.00146679
cg19776520	chr1	52869847	0.001471
cg13677058	chr9	90474181	0.00147165
cg25707676	chr7	96643539	0.00148546
cg11361442	chr11	68841024	0.00149117
cg14051288	chr4	79041898	0.00149364
cg09053366	chr17	56327168	0.00150659
cg14714046	chr6	41341654	0.00150793
cg06788355	chr4	100613955	0.00153213
cg08400159	chr20	45947786	0.00153672
cg10697843	chr19	36236150	0.00154317
cg16608338	chr6	88053646	0.00154398
cg18031978	chr3	9851572	0.00154672
cg13567429	chr9	129567418	0.00157106
cg14421202	chr5	6378292	0.00157161
cg26552621	chr19	1271019	0.00157488
cg12092939	chr6	27784947	0.00159189
cg00302081	chr9	115875112	0.00159436
cg11993086	chr1	1342795	0.00161838
cg01082498	chr11	68608225	0.00161852
cg03157179	chr10	45282107	0.00162984
cg24199204	chrX	15692963	0.00163426
cg06847157	chr11	2423426	0.00164831
cg26421448	chr1	224622516	0.00165649
cg14407987	chr11	47470793	0.00165879
cg13401876	chr3	183967340	0.00166942
cg03807741	chr11	62496448	0.00167208
cg10247061	chr13	53065411	0.00167342
cg04767174	chr21	15069190	0.00167515
cg04914323	chr12	102267358	0.00167607
cg05371620	chr14	101350094	0.00168935
cg25572367	chr12	25538380	0.00169474
cg13108255	chr1	183560294	0.00170146
cg05785141	chr19	53361066	0.00170801
cg20495737	chrX	48327768	0.00170993
cg04896168	chr1	86968543	0.00171135
cg05709770	chr3	59703569	0.00172123
cg03920887	chr1	205616632	0.00172412
cg13764828	chr3	10547555	0.00172482
cg18189893	chr1	150981356	0.00173477
cg08428949	chr15	43208721	0.00175306
cg26419659	chr5	16614632	0.00175763
cg11595635	chr5	2634163	0.00176432
cg12900082	chr15	95305387	0.00176521
cg19817126	chr10	93357526	0.00177322
cg08758174	chr5	476646	0.00177707
cg13107975	chr1	92949488	0.00178348
cg27149136	chr12	130926637	0.00179305
cg17208368	chr8	196561	0.00180107
cg14041452	chr14	38071968	0.00180394
cg05608511	chr5	36195177	0.0018042
cg07562055	chr3	12883451	0.00182615
cg10283737	chr1	112533749	0.00183783
cg00270654	chr16	87735724	0.00184303
cg14997582	chr2	190611870	0.00184517
cg05766140	chr6	391743	0.0018706
cg05226558	chr3	46617183	0.00187857
cg04693379	chr19	12706654	0.00189257
cg02636704	chr20	49575191	0.00189605
cg13699366	chr9	73034785	0.00189619
cg22835941	chr19	2930848	0.00190176
cg00698535	chr16	81812719	0.00191168
cg17481903	chr5	92930052	0.00191375
cg25635840	chr17	26898051	0.00192569
cg12972213	chr2	73460425	0.00192839
cg10943191	chr1	1850414	0.00193771
cg22846506	chr19	3036284	0.00194502
cg01248445	chr20	58513509	0.00197342
cg25777073	chr11	111472741	0.00197373
cg14747339	chr6	132834427	0.00197769
cg03662014	chr16	29086271	0.0019829
cg13298061	chr7	132770958	0.002001
cg00752874	chrX	107977583	0.00200255
cg19110428	chr20	30324912	0.00200866
cg12478032	chr5	2634227	0.00201807
cg24048008	chr1	109642341	0.00202559
cg24222390	chr17	19410596	0.00202907
cg02324367	chr8	1809112	0.00203539
cg07933493	chr12	57345934	0.00203561
cg06577521	chr11	2423445	0.00204505
cg12958642	chr6	33231505	0.00205646
cg01610164	chr2	73495077	0.00206879
cg06085875	chr4	83937413	0.00207859
cg00448875	chr3	133611626	0.00211375
cg08736446	chr4	185939727	0.00211992
cg14865516	chr5	43557751	0.00212115
cg19967846	chr12	133293493	0.00212747
cg02391526	chr22	37658878	0.00213484
cg20095825	chr10	95242170	0.00214236
cg23560676	chr8	126272469	0.00215211
cg06189855	chr12	88535899	0.00215453
cg05307923	chr10	1779667	0.00217536
cg14322570	chr9	135769402	0.0021831
cg05177437	chr6	170582289	0.00218784
cg14413354	chr21	47012162	0.00218845
cg02497504	chr3	182510964	0.00219014
cg20094498	chr10	43929290	0.00219557
cg20309353	chr17	18089940	0.00219602
cg22442883	chr1	19955786	0.00220053
cg03218146	chr4	71569885	0.00220125
cg02826890	chr7	149319535	0.00221131
cg27348440	chr14	22090709	0.00222232
cg01704400	chr5	114506448	0.00222383
cg10003974	chr7	47552912	0.00222938
cg16317295	chr14	50017009	0.00223083
cg26726589	chr20	306364	0.00224033
cg23820746	chr8	144565277	0.00225381
cg05459750	chr8	492091	0.00225426
cg17289222	chr19	1109154	0.00225616
cg26254637	chr14	101350731	0.00225811
cg26097381	chr6	31779598	0.00226997
cg09123257	chr5	180670541	0.00227056
cg21701125	chr2	45877779	0.00227503
cg16165120	chr11	85566439	0.00227965
cg06241803	chr6	30538984	0.00228638
cg22488462	chr13	111336430	0.00228815
cg00098814	chr15	66679050	0.00229371
cg04423976	chr4	75859672	0.0022991
cg24698488	chr14	23315866	0.00230377
cg15921587	chr2	73144353	0.00230543
cg02220499	chr16	19729278	0.00230847
cg22023435	chr16	89034099	0.00233138
cg16814786	chr10	51575763	0.00235729
cg15056205	chr2	228632590	0.0023581
cg01325465	chr16	85123554	0.00236688
cg12032396	chr4	7057462	0.0023709
cg11644052	chr2	69665132	0.00237152
cg05846894	chr10	103348049	0.00240113
cg25468863	chr13	36920660	0.00240131
cg09736526	chr16	31270808	0.00240409
cg20545941	chr22	43821227	0.00240567
cg08918845	chr20	31595432	0.00240945
cg25661973	chr21	34400733	0.00241877
cg08583059	chr17	37887002	0.00241889
cg01196712	chr3	167812510	0.00242133
cg01898698	chr2	105472759	0.00242357
cg13810562	chr3	192959372	0.00242478
cg05187797	chr2	7569878	0.00242844
cg22764535	chr2	242833494	0.00242856
cg24446610	chr1	6134338	0.00244753
cg19364784	chr7	149416823	0.00245343
cg01964262	chr13	97874638	0.00247127
cg04287116	chr2	95831031	0.00247646
cg09766383	chr6	97285174	0.00248579
cg01442565	chr21	43787747	0.00248661
cg16178526	chr20	42940042	0.0024985
cg03371752	chr17	36925978	0.00251347
cg26079753	chr12	54355528	0.00252093
cg08039592	chr17	79086355	0.00252201
cg25974308	chr4	99852387	0.00252828
cg04402350	chr4	146857565	0.00253327
cg10522062	chr4	46038896	0.00253355
cg23933381	chr21	39047670	0.00253359
cg04992326	chr16	67969823	0.00253403
cg13609544	chr17	46664647	0.00253761
cg07278281	chr2	174830518	0.00254866
cg14554217	chr8	125551692	0.00257139
cg00136077	chr12	132832440	0.00257308
cg18165251	chr10	85961024	0.00259221
cg22691333	chr7	6523611	0.00261247
cg22726039	chr2	32390678	0.00261348
cg05947596	chr6	99969103	0.00264257
cg09906193	chr4	38664952	0.00265409
cg27243166	chr11	64479496	0.00265434
cg16032746	chr19	54693808	0.00265676
cg08714544	chr6	169631174	0.00265872
cg26718232	chr5	2633613	0.00266869
cg15831452	chr17	18761345	0.00267286
cg08247376	chr17	43339358	0.00267456
cg22866565	chr4	86718190	0.00267796
cg17349897	chr7	105172820	0.00269108
cg01044770	chr3	14693164	0.00269501
cg05944661	chr1	6457799	0.00269764
cg01205124	chr12	9280420	0.00270758
cg18007957	chr6	152011666	0.00270948
cg01408383	chrX	15353254	0.00272379
cg17970662	chr7	72726489	0.00272867
cg19420447	chr19	58119280	0.00274134
cg12495649	chr7	2120268	0.00275759
cg27036936	chr10	30305021	0.00276701
cg11779808	chr8	2586225	0.00277041
cg18625303	chr2	27226681	0.00277139
cg23492327	chr6	168562318	0.00278219
cg06357748	chr12	1025529	0.00280021
cg07953082	chr11	45924507	0.00280344
cg18239973	chr8	28348030	0.00280891
cg17210535	chr3	182984429	0.00282737
cg17359942	chr10	103541607	0.00283188
cg09429111	chr9	96792562	0.00283331
cg24539923	chr7	100769903	0.00283391
cg22377290	chr19	17970567	0.00284267
cg26837178	chr10	72201611	0.00284313
cg03445127	chr3	101232168	0.00285069
cg25252495	chr10	6531856	0.00285739
cg00622702	chr21	34727950	0.00285859
cg03829194	chr16	875571	0.0028682
cg23977108	chr16	14724300	0.00287005
cg07786776	chr17	40250289	0.00287771
cg00626466	chr12	65153982	0.00288264
cg25123566	chr12	47610734	0.00288353
cg02063166	chr6	88875651	0.00288889
cg22809411	chr8	74884737	0.00290284
cg26937061	chr17	45000085	0.00290596
cg09109553	chr11	1310358	0.00290885
cg13759632	chr11	44545144	0.0029102
cg18014864	chr3	20321584	0.00291428
cg14032596	chr12	56321889	0.00291585
cg14749448	chr11	65325872	0.00292009
cg23332744	chr10	7661796	0.00292039
cg03574946	chr4	65723509	0.00292169
cg06916729	chr5	90676249	0.00293089
cg25548116	chr6	169083625	0.00293543
cg08015253	chr18	33767315	0.00293603
cg05208400	chr2	227538347	0.00293627
cg15259889	chrX	24665506	0.00293792
cg01196996	chr4	39481740	0.00294858
cg02943305	chr7	31685368	0.00295223
cg15672498	chr1	6218116	0.00297718
cg02576219	chr20	34894885	0.00299682
cg01342943	chr6	66010172	0.0030089
cg26670636	chr7	100063101	0.00301131
cg17078629	chr3	187419942	0.00302046
cg19892210	chr7	25165235	0.00302807
cg04524433	chr16	88924729	0.00303655
cg06815614	chr5	79703546	0.00303917
cg00366850	chr2	45232417	0.00304555
cg22957228	chr12	57610482	0.00306239
cg27135510	chr11	2423571	0.00306591
cg01286665	chr5	54525925	0.00308431
cg27619796	chr16	86756180	0.00309015
cg04940089	chr13	114276785	0.00311099
cg26146390	chr1	160068471	0.00311158
cg04525335	chr16	85877183	0.00311405
cg15786879	chr16	21169615	0.00311919
cg06871798	chr1	32208537	0.00312315
cg16321806	chr12	67662976	0.00312408
cg15928446	chr16	30661850	0.00312789
cg08986727	chr5	14489178	0.00313394
cg20808813	chr7	157663646	0.00317485
cg22792014	chr10	134267908	0.00318022
cg22231602	chr1	241176676	0.0031824
cg25481201	chr7	47165509	0.00320671
cg04757806	chr11	94278595	0.0032215
cg23076987	chr2	239990233	0.00322377
cg14626797	chr1	67520258	0.00322761
cg25517211	chr18	19192157	0.00322841
cg13781121	chr2	100942198	0.00323431
cg18279150	chr1	155232227	0.00323539
cg24223558	chr15	96913875	0.00323947
cg17480221	chr4	7057543	0.00324977
cg12961069	chr22	39685780	0.00325639
cg20825994	chr4	25448682	0.00325874
cg02505121	chr5	168192084	0.00326288
cg26232870	chr5	79378709	0.00327523
cg27031448	chr13	27998168	0.00327783
cg17737141	chr1	173793901	0.00327903
cg07502874	chr16	1040578	0.0032815
cg07161615	chr20	10200432	0.00329192
cg19248893	chr1	6711161	0.00329198
cg07851278	chr18	21033426	0.00329271
cg26076412	chr10	7452242	0.00329418
cg07560922	chr3	171528828	0.00330189
cg15489301	chr7	134213038	0.00331757
cg17556578	chr15	63481415	0.00333565
cg17627427	chr13	23472381	0.00333657
cg24430201	chr19	2228815	0.00334694
cg06852942	chr5	476497	0.00336144
cg05099576	chr16	55362342	0.00336822
cg00343185	chr6	131456365	0.00337503
cg04492228	chr10	8101513	0.00337896
cg11235697	chr1	46774670	0.00338932
cg12417539	chr10	134302564	0.00339563
cg00867080	chr14	105647407	0.0033963
cg23436058	chr8	143869231	0.00340046
cg01785566	chr16	78617678	0.0034047
cg24639902	chr8	22774971	0.00340544
cg13115240	chr1	178995597	0.00340994
cg22609233	chr4	115518992	0.00341086
cg01351830	chr16	2024435	0.00341516
cg00160359	chr12	49178192	0.0034266
cg10456628	chr16	89302571	0.00342693
cg24044049	chr14	23387907	0.00343098
cg04366104	chr2	64872418	0.00343258
cg16406212	chr2	24163862	0.00343282
cg23311195	chr19	1434935	0.00344482
cg06840491	chr10	48416966	0.00344565
cg03541587	chr4	178479948	0.00344845
cg14109456	chr9	127040562	0.00344866
cg19577054	chr5	138775315	0.00346034
cg24197888	chr9	94186556	0.00347371
cg08384999	chrX	40004346	0.00347995
cg05825290	chr16	85589645	0.00348639
cg08215115	chr10	51039609	0.00348663
cg02078370	chr7	126988120	0.0034878
cg03539850	chr10	91404063	0.00349665
cg00219321	chr5	153318647	0.00349923
cg16389407	chr1	244376620	0.00350728
cg01959848	chr11	57480394	0.00350892
cg02099878	chr2	223176167	0.00351903
cg21959874	chr1	166809384	0.0035489
cg00088080	chr1	212861809	0.00355315
cg04253077	chr14	81035143	0.00355497
cg04724275	chr10	665393	0.003555
cg06366151	chr17	41150311	0.00357973
cg05774978	chr1	146649842	0.00358335
cg24530147	chr3	138763894	0.00358636
cg06879534	chr4	39447437	0.0036017
cg24504349	chr4	120974344	0.0036018
cg03704912	chr17	73521354	0.00361727
cg18078170	chr14	62538810	0.00363244
cg27665985	chr15	66116727	0.0036431
cg25511278	chr6	33174168	0.00364471
cg07429908	chr13	50698635	0.00364698
cg02147224	chr16	90148484	0.003647
cg22237300	chr6	52171973	0.00365332
cg10432440	chr16	86597802	0.00365371
cg22960962	chr11	45723620	0.00365994
cg26244832	chr18	77173566	0.00366149
cg10507028	chr17	4981937	0.00367136
cg19996026	chr10	69455804	0.00367548
cg24580252	chr15	35384654	0.00368327
cg16026346	chr22	37915449	0.00368382
cg20133200	chr10	3141887	0.0036919
cg03553964	chr10	135082110	0.0036921
cg11826708	chr3	115502895	0.00369424
cg04226314	chr12	125445693	0.00369424
cg02825240	chr11	134783557	0.00369898
cg05984244	chr16	31488238	0.00370559
cg26930078	chr17	42218924	0.00371951
cg04574507	chr1	158301038	0.00372343
cg22077481	chr1	18965091	0.00372839
cg04993414	chr3	152880916	0.00373683
cg11640756	chr6	143247810	0.00374082
cg15490643	chr2	44935276	0.00374086
cg02319016	chr3	196469777	0.00374173
cg00544436	chr6	34203564	0.00374949
cg26889928	chr7	138145433	0.00375202
cg07549526	chr16	91663	0.00375688
cg22027500	chr11	11374795	0.0037605
cg13571852	chr2	97652491	0.00376856
cg17404403	chr4	110737017	0.00377281
cg09774932	chr12	1725788	0.00377716
cg10131910	chr8	101964575	0.00378574
cg01754967	chr15	54049269	0.00378775
cg08464860	chrX	63007070	0.00379766
cg11249129	chr4	4405844	0.00380084
cg15882999	chr17	79818726	0.00380579
cg16754145	chr13	68745209	0.00381007
cg21225563	chr12	6645571	0.00382357
cg13854030	chr9	90695351	0.00382666
cg04189647	chr16	963917	0.00383408
cg13423371	chr9	138701748	0.00384203
cg09473383	chr1	65533830	0.00384456
cg19633192	chr5	2633477	0.00385004
cg04886846	chr10	102998662	0.00385403
cg07863244	chr3	40547441	0.0038641
cg05754808	chr9	100881659	0.0038672
cg23273333	chr1	217262889	0.00387051
cg14055655	chr19	50117794	0.00387055
cg05363666	chrX	106872025	0.00387445
cg25703534	chr7	65439432	0.00388923
cg15359413	chr7	50517931	0.00389625
cg01508796	chr10	102132984	0.00389731
cg16355534	chr1	215041899	0.00390369
cg26157803	chr14	100773599	0.00391422
cg18702576	chr22	38243855	0.00391601
cg14697475	chr3	142720940	0.00391963
cg02291532	chr15	39874776	0.00391998
cg09782889	chr6	31798731	0.00392632
cg08342092	chr19	34969851	0.00393086
cg25703861	chr4	184930347	0.00394021
cg13208438	chr15	78296041	0.003941
cg27142203	chr17	25746520	0.0039519
cg06255004	chr9	139580799	0.0039525
cg06759097	chr16	1392588	0.00396616
cg07161179	chr11	698201	0.00397268
cg12367520	chr2	86564127	0.00399879
cg03851159	chr10	118891090	0.00400504
cg01426713	chr6	106517533	0.00400725
cg06740600	chr19	38924436	0.00400765
cg08136806	chr12	52867793	0.00401371
cg20407230	chr10	18949123	0.00402153
cg14900388	chr21	32716584	0.00402187
cg02422812	chr5	154062204	0.00403782
cg07915849	chr16	2391402	0.00404997
cg19356629	chr10	131577741	0.00405205
cg19863542	chr12	85674140	0.004059
cg06647360	chr17	65850546	0.00406601
cg11222933	chr2	228881614	0.00407399
cg19824907	chr13	93879303	0.00411155
cg03186972	chr10	5931880	0.0041116
cg15170424	chr8	92052897	0.00412686
cg05790630	chr3	64963168	0.00412963
cg02565255	chr5	177503040	0.00413433
cg17712092	chr4	129076599	0.00413979
cg08140114	chr6	139482238	0.00415117
cg16415857	chr4	1352379	0.00416011
cg01471203	chr7	70255416	0.00416022
cg14250054	chr9	35829428	0.00416562
cg19667082	chr22	50898441	0.00417466
cg13433937	chr20	30865319	0.00417622
cg19918549	chr14	100531800	0.0041796
cg16004202	chr4	159689901	0.00418292
cg27282987	chr3	127349158	0.00420675
cg24648061	chr7	107114615	0.00420999
cg22712403	chr11	65384321	0.00422276
cg00958578	chr16	103715	0.00423261
cg18224761	chr1	19576921	0.0042393
cg06392126	chr2	228882353	0.00424538
cg00057966	chr17	56408694	0.00425918
cg13978902	chr6	26120728	0.00426866
cg04624363	chr5	176433907	0.00426924
cg24643429	chr1	3562429	0.00427127
cg13902786	chr9	138447960	0.00428725
cg20562220	chr14	106068824	0.00429705
cg17052466	chr11	2423382	0.00429923
cg04805612	chr6	139014287	0.00430134
cg20200460	chr10	130165501	0.00430434
cg20753294	chr5	142782791	0.0043073
cg04266908	chr4	873633	0.00431106
cg03485240	chr16	1110844	0.00431416
cg24416190	chr4	186007379	0.00431508
cg16345880	chr1	109756737	0.00431709
cg05223897	chr7	65842437	0.00431808
cg17422403	chr12	42681203	0.00432167
cg17419049	chr2	74097688	0.00435478
cg01298987	chr16	30005856	0.00436115
cg23722151	chr17	14115620	0.00436947
cg00729541	chr9	131798577	0.00437851
cg16182743	chr11	66085846	0.00441863
cg03553781	chrX	52897080	0.00443401
cg01817364	chr5	43037411	0.00443672
cg27243623	chr2	228093069	0.00443891
cg26270261	chr12	53200845	0.00443895
cg11721610	chr1	200580225	0.00445478
cg09353999	chr4	117520552	0.0044568
cg02414555	chr2	79216742	0.00446878
cg04154424	chr5	17204524	0.00447004
cg27521109	chr1	41892144	0.00447195
cg26710371	chr11	36234215	0.00447681
cg04278105	chr14	105168639	0.0044809
cg06298896	chr15	75249444	0.00449221
cg21470120	chr12	131260791	0.00449578
cg12535380	chr12	109491236	0.00449717
cg19678270	chr3	180630780	0.00451355
cg25037274	chr7	29872894	0.00451374
cg25355226	chr3	150320980	0.00451523
cg05517905	chr2	11273075	0.00451535
cg17321668	chr7	40174330	0.00452164
cg19866594	chr8	73848457	0.00452735
cg12093976	chr4	110833884	0.00453231
cg16176301	chr11	8933372	0.0045326
cg24437408	chr10	134661502	0.00453438
cg06077821	chr5	180048893	0.00453677
cg23432930	chr12	133464933	0.00454164
cg17530411	chr1	109801055	0.00454771
cg04294952	chr20	36500432	0.00454946
cg00664634	chr19	58513648	0.0045646
cg17043247	chr6	33083989	0.00456511
cg20845659	chr8	38579007	0.00457392
cg17036441	chr3	196669217	0.00458734
cg23273221	chr1	15382629	0.00460524
cg20908919	chr12	42877995	0.00460921
cg03294668	chr3	52570816	0.00461475
cg15497834	chr20	48998834	0.00461537
cg15635480	chr20	35090169	0.00462122
cg20533711	chr10	135192061	0.00462143
cg04463713	chr4	153864112	0.00462406
cg10564492	chr7	150929389	0.0046311
cg03116740	chr11	841335	0.0046353
cg03176971	chr13	108500146	0.00463785
cg01511647	chr14	81901907	0.00464521
cg09337653	chr15	75744615	0.00465286
cg04680162	chr8	140840140	0.00465303
cg09397375	chr1	249132081	0.00465501
cg05570946	chr6	112501487	0.00465818
cg24536328	chr5	40756075	0.00466081
cg07370141	chr5	132948438	0.00466127
cg02040921	chr17	61554411	0.00466167
cg12693641	chr11	61349543	0.00466283
cg24200893	chr2	98352002	0.00466378
cg19430780	chr19	38397004	0.00466735
cg10476980	chrX	134051922	0.00467704
cg21908116	chr6	53659077	0.00468686
cg17489908	chr10	8101566	0.00468847
cg01848115	chr21	47052151	0.00470427
cg12101479	chr1	43426093	0.00471507
cg19092620	chr1	197871626	0.00472187
cg11253356	chrX	103810926	0.00472303
cg07212969	chr2	241506132	0.00472403
cg17044768	chr5	138739971	0.00472659
cg21482170	chr19	6737889	0.00472978
cg21942150	chr18	19784572	0.00473781
cg12363671	chr21	43491213	0.0047392
cg22670630	chr3	50350764	0.00473927
cg24005260	chr7	1138185	0.00474395
cg27380715	chr17	39802082	0.00475423
cg26465101	chr13	111367253	0.00475456
cg25117062	chr2	10442836	0.00476221
cg18307838	chr2	228380005	0.00476762
cg25354169	chr15	41851047	0.00476818
cg08987995	chr3	4788106	0.0047742
cg09837943	chr19	57306631	0.00478597
cg05218490	chr2	148778969	0.00478645
cg27140220	chr8	79428434	0.00478738
cg25404233	chr7	141402306	0.00478944
cg09066963	chr1	33070069	0.00479287
cg07306331	chr6	32049354	0.00479397
cg19296591	chr7	82580938	0.00479699
cg09840472	chr7	22764397	0.00479744
cg20568659	chr1	229646584	0.0048042
cg04355037	chr10	105677683	0.00480955
cg01605984	chr9	136216154	0.00481227
cg12711961	chr5	191600	0.00481376
cg25311470	chr7	107950866	0.004816
cg24773542	chr6	31865886	0.0048184
cg22666687	chr6	31670396	0.00482354
cg00275828	chr17	39222690	0.00483548
cg26128481	chr14	83630506	0.00484013
cg02605232	chr16	72967269	0.00484294
cg03510194	chr5	134788007	0.00484487
cg09341848	chr2	164965923	0.00485483
cg18693822	chr7	55620604	0.00485933
cg06253734	chr15	59042325	0.00486245
cg16857015	chr3	49142290	0.00489484
cg27640147	chr15	50718844	0.00490446
cg01744987	chr12	102271623	0.00491433
cg23948825	chr14	70237960	0.00492275
cg06468454	chr17	3591377	0.00492357
cg23558438	chr10	106028444	0.00492446
cg07697887	chr11	134607652	0.00492648
cg20654624	chr17	73772719	0.00492933
cg09505145	chr2	228882605	0.00493176
cg23133355	chr7	2519789	0.00493778
cg09076926	chr6	36842865	0.00493942
cg11965881	chr5	171765653	0.00495075
cg09831010	chr17	41277847	0.00498737
cg08003357	chr3	49824073	0.00501266
cg17113216	chr4	83821792	0.00502762
cg02290617	chr22	50513520	0.00503478
cg21066537	chr9	139965076	0.00503641
cg07721852	chr11	118576628	0.00504812
cg10720654	chr9	33676517	0.00505036
cg05281708	chr3	44690673	0.00505341
cg27004195	chr2	79866085	0.00506066
cg17186444	chr15	29561501	0.005064
cg23061435	chrX	47079575	0.00506657
cg09294937	chr2	219028997	0.00507087
cg15321108	chr14	102227943	0.00507266
cg15853812	chr17	7757994	0.00507775
cg23421509	chr2	8978201	0.0050792
cg26976108	chr12	52867568	0.00508925
cg06935264	chr10	45869233	0.00509658
cg10737671	chr7	157710004	0.0051029
cg11692369	chr8	54755880	0.00511332
cg24694879	chr12	131518424	0.00513696
cg27162304	chrX	114795918	0.00513926
cg06310589	chr6	126109139	0.00514041
cg15317793	chr19	12904162	0.00514519
cg15142477	chr18	43915662	0.00514882
cg09694606	chr10	94609038	0.00515781
cg19217692	chr12	57998656	0.00515908
cg07042827	chr14	90849692	0.0051713
cg02227867	chr8	22457446	0.00517214
cg01157070	chr16	56228511	0.00518192
cg26581729	chr9	139939792	0.00518204
cg10673246	chr12	108003445	0.00519484
cg10883612	chr1	113063235	0.00519558
cg05047223	chr14	24584476	0.00519575
cg01995811	chr19	44079904	0.00519702
cg13359772	chr2	12880961	0.00520578
cg10243681	chr15	73925924	0.00520964
cg15825027	chr8	586336	0.00522115
cg05976231	chr7	121451444	0.00523456
cg13306921	chr1	54863529	0.00525252
cg17719232	chr8	584536	0.00526626
cg09069229	chr1	243422428	0.00527409
cg24841008	chr22	29663991	0.00527493
cg17931641	chr7	25897232	0.00527899
cg23042318	chr19	1270330	0.00528093
cg23764381	chr10	116852687	0.00528437
cg13335691	chr7	56242142	0.00528487
cg00993388	chr19	47505824	0.00529071
cg27051290	chr11	85521839	0.00529644
cg03790422	chr17	39552818	0.00530533
cg13682722	chr14	90798568	0.00530567
cg09565159	chr7	157412739	0.0053101
cg16844292	chr7	65841313	0.00532255
cg26153954	chr21	27543721	0.00533144
cg24828246	chr13	19749816	0.00533297
cg03604573	chr12	111807114	0.00533483
cg17213552	chr11	111895577	0.00534643
cg09095221	chr10	134699744	0.00535458
cg03707599	chr7	75956931	0.00535518
cg12888961	chr12	96794220	0.00535545
cg23487424	chr10	15022616	0.00535547
cg15185986	chr13	98919378	0.005356
cg14010015	chr20	3677914	0.0053578
cg19588327	chr1	210506448	0.00536812
cg13930596	chr12	115108282	0.00537207
cg14219111	chr18	13826671	0.00537398
cg09455239	chr22	21127439	0.00538911
cg25361651	chr20	29847402	0.00540335
cg22547851	chr5	78908119	0.00541397
cg02482460	chr1	89664338	0.00541715
cg18902930	chr19	10400308	0.00542165
cg13950829	chr10	11060652	0.00543516
cg03831971	chr4	100868132	0.00544258
cg03610729	chr5	168199897	0.00544773
cg15167893	chrX	68836774	0.00546192
cg16073143	chr6	159360073	0.00547425
cg08834989	chr2	98993614	0.00547549
cg03732263	chr1	26797145	0.00549163
cg20595634	chr10	134662561	0.00549528
cg13931277	chr11	35558219	0.00550692
cg23251640	chr5	14011416	0.00550772
cg13593566	chr14	95685640	0.00550913
cg09741592	chr12	54676056	0.0055208
cg06076610	chr10	116249681	0.00553089
cg14412459	chr9	38415426	0.00553274
cg24594507	chr3	57583403	0.00553379
cg05771094	chr13	113119774	0.00554692
cg20522299	chr10	135103022	0.0055517
cg11762629	chr12	58240176	0.0055524
cg14249078	chr11	117665480	0.00555296
cg22286184	chr17	40829133	0.00555336
cg19977494	chr7	128431264	0.00555789
cg15357934	chr12	58138320	0.00556704
cg20390711	chr6	127796683	0.00556856
cg05643703	chr1	17332012	0.00556861
cg14414792	chr10	69992001	0.00557792
cg12061285	chr19	5212165	0.00557809
cg09992376	chr1	223715195	0.00558786
cg26596161	chr8	92261459	0.00558805
cg03403386	chr16	69373069	0.00558944
cg19777638	chr10	111655132	0.00559079
cg09449449	chr16	14357888	0.00559096
cg02420617	chr12	52217558	0.00559586
cg25191598	chr8	12809941	0.00560235
cg24191426	chr17	17908098	0.0056025
cg11366934	chr7	97912641	0.00560527
cg15607311	chr17	41020659	0.00561182
cg13650689	chr19	54618596	0.00563493
cg13507506	chr2	289147	0.00564156
cg07500976	chr19	13261292	0.00564498
cg13596200	chr2	26257549	0.0056499
cg18625538	chr6	87832609	0.00566846
cg14387428	chr11	118023538	0.00566971
cg22578966	chr7	157709849	0.00567706
cg02921122	chr10	126712074	0.00569032
cg13266119	chr6	1496324	0.00570933
cg09161043	chr1	53068834	0.00571268
cg24555204	chr2	73342800	0.00573061
cg04058639	chr4	169930757	0.00574977
cg23330385	chr2	187385911	0.00575183
cg06187921	chr16	86597575	0.00575673
cg10943179	chr8	584744	0.00577179
cg09829983	chr2	7017698	0.00577817
cg15003763	chr2	192950079	0.00578405
cg23689441	chr1	1248347	0.0058026
cg06994272	chr10	48355072	0.0058105
cg08600862	chr5	76939558	0.00581497
cg23361862	chr10	15256422	0.00581509
cg24211214	chr2	159762496	0.00581694
cg26719629	chr11	2163299	0.0058201
cg24589017	chr1	246670800	0.00582137
cg03580351	chr2	17935719	0.00582843
cg06214745	chr17	1051817	0.00583061
cg16840978	chr8	37753555	0.00583208
cg09778229	chr10	48354530	0.00583763
cg04943586	chr12	106993938	0.00585591
cg24069559	chr19	39342390	0.00585683
cg16000463	chr19	36157677	0.005857
cg13460858	chr9	96720652	0.00586599
cg21370455	chr12	132963070	0.0058816
cg26003475	chr10	121485638	0.00588194
cg04685060	chrX	30265350	0.00588393
cg19155699	chr3	196050902	0.00589362
cg22499215	chr22	19772241	0.00589845
cg27193080	chr3	129160612	0.00590871
cg07355551	chr20	2489285	0.0059162
cg17206772	chr11	115765072	0.00592198
cg24085885	chr19	18879446	0.00592315
cg08737499	chr16	72127130	0.00592459
cg04699566	chr14	101351026	0.00594038
cg26343366	chrX	11313511	0.00594169
cg15470750	chr1	155278344	0.00594592
cg05370861	chr8	38034167	0.00595647
cg25457815	chr13	113427738	0.00596694
cg03680348	chr6	169086341	0.00597084
cg23872487	chr8	584296	0.00597254
cg23159250	chr11	134783504	0.00597393
cg06417478	chr19	12876846	0.00598087
cg10089642	chrX	122870376	0.00598181
cg05098732	chr19	46367776	0.00598242
cg00566759	chr18	28682345	0.00598536
cg14940408	chr18	77500324	0.00599441
cg13547381	chr11	47270874	0.00599941
cg15458338	chr18	904899	0.00601807
cg08082908	chr7	1067951	0.00602301
cg08747777	chr16	65156158	0.00603485
cg02020371	chr15	65472802	0.00603761
cg01804193	chr12	63026212	0.0060436
cg05797732	chr10	28908752	0.00606275
cg11387248	chr19	43269877	0.00606545
cg26836125	chr6	154847963	0.00608717
cg27129984	chr16	1538803	0.00608976
cg14713118	chr8	98787351	0.00609408
cg09162537	chr11	976950	0.00609638
cg02607489	chr17	744829	0.0061155
cg23090653	chr6	32765352	0.00611714
cg04723297	chr14	104570754	0.00612286
cg02405503	chr15	68871738	0.00612658
cg12242450	chr6	10555808	0.00612774
cg26811705	chr11	118781408	0.00613783
cg00011513	chr1	152484386	0.00613876
cg23246821	chr3	149095573	0.00614013
cg09011945	chr1	206907514	0.006144
cg02891574	chr19	58986999	0.00614572
cg01195732	chr14	52216012	0.00615414
cg15370732	chr17	47892591	0.00615683
cg15761814	chr2	109403565	0.00615755
cg22510582	chr2	72376066	0.00616204
cg22693978	chr7	28448936	0.00616352
cg27022602	chr19	42579074	0.00616955
cg24371155	chr13	109741030	0.00617166
cg12661229	chr3	49840147	0.0061856
cg03833604	chr12	54378500	0.00618955
cg26668075	chrX	50648473	0.00619047
cg02585931	chr22	38219283	0.00619924
cg12780322	chr4	57334163	0.00620101
cg19137748	chr11	69466054	0.00621205
cg18814314	chr8	145518788	0.00621769
cg05230759	chr11	117049249	0.00621973
cg01710580	chr16	598674	0.0062271
cg00390049	chrX	153082274	0.00623271
cg02043000	chr5	1228081	0.00623282
cg03544426	chr9	131038602	0.00624501
cg06087457	chr6	88040249	0.00625519
cg03027682	chr6	6850867	0.00626196
cg17843048	chrX	46771580	0.00626517
cg08159605	chr7	55624750	0.00627098
cg18810033	chr12	125547270	0.00627304
cg11225751	chr22	22901661	0.0062752
cg17502267	chr15	59981239	0.00627873
cg26868306	chr10	29769658	0.00628219
cg04003582	chr5	92936507	0.00628328
cg13131577	chr12	132530412	0.00629718
cg08779706	chr10	124639782	0.00630863
cg24432295	chr17	70101836	0.00631232
cg17104900	chr12	121837726	0.00631535
cg12398238	chr17	42264131	0.00631655
cg27372369	chr16	89162854	0.00631825
cg12565502	chr2	228881689	0.00632212
cg21643358	chr6	30681110	0.00632571
cg05276978	chr18	55815884	0.00632641
cg17725124	chr6	33947308	0.00633667
cg00287096	chr7	63642709	0.00633767
cg18876882	chr6	30034458	0.00634865
cg06396948	chr16	67193897	0.00634912
cg12663321	chr1	46972470	0.00635844
cg04217082	chr8	37889752	0.00636387
cg23855093	chr3	100328713	0.00636544
cg26458545	chr15	63100072	0.00636546
cg21165029	chr1	1297202	0.00636805
cg02472869	chr12	96253398	0.00638046
cg17051623	chr1	23810250	0.0063892
cg02085942	chr7	137530010	0.00639161
cg07318250	chr2	11750735	0.00640083
cg15901722	chr5	175974973	0.0064013
cg06942314	chr18	29523271	0.00640225
cg12666819	chr8	125551705	0.00640228
cg24232236	chr22	38142998	0.00640884
cg23089445	chr8	67104240	0.00641983
cg27368333	chr3	182677779	0.00642327
cg10300729	chr10	65284527	0.00642451
cg12311514	chr15	62519237	0.00643113
cg19535685	chr22	19845442	0.00643354
cg22674717	chr16	51185394	0.00643514
cg09905511	chr2	77621916	0.00643949
cg16012041	chr4	55093857	0.00644326
cg03340261	chr6	135375900	0.00645036
cg17611686	chr20	22547532	0.00646008
cg10934407	chr6	168053081	0.00646015
cg16513855	chr2	64371511	0.00646969
cg19125577	chr4	184931728	0.00646981
cg21320455	chr17	78086503	0.00647233
cg17200137	chr10	48416896	0.00647384
cg06179586	chr6	29969539	0.00647438
cg15567848	chr11	1433465	0.00649214
cg04800569	chr19	55888003	0.0064942
cg22678065	chr2	219128083	0.00649959
cg24977321	chr3	179065417	0.00649989
cg10541767	chr3	142537016	0.00650041
cg02943420	chr14	104183509	0.00650661
cg13824956	chr6	33256708	0.00651201
cg26353287	chr5	42954090	0.00651254
cg22360016	chr2	105276153	0.00652151
cg05441830	chr6	169104540	0.00654373
cg20095656	chr5	176827793	0.0065603
cg11227559	chr5	10251089	0.0065636
cg10086659	chr2	177040226	0.00656668
cg14424363	chr8	42128252	0.00656748
cg03218396	chr8	96377380	0.00657383
cg04433201	chr17	296265	0.00658105
cg01778790	chr16	15815346	0.00658322
cg14287022	chr12	19557343	0.00658336
cg08057159	chr1	145507538	0.00659004
cg19731259	chr14	78227691	0.00660159
cg06002976	chr12	30848160	0.00660374
cg00184016	chr16	28833823	0.00660432
cg00171459	chr7	5554215	0.00660869
cg03626579	chr19	58868858	0.00661579
cg22763181	chr14	100705159	0.00662177
cg03817616	chrX	63615495	0.00664011
cg18442758	chr10	51487635	0.00664309
cg21776286	chr7	99964298	0.0066478
cg06534568	chr10	134662594	0.00665813
cg14601136	chr3	186080043	0.00665886
cg18196334	chr12	132169032	0.00667764
cg08913013	chr6	30866849	0.00668667
cg02734408	chr15	99502684	0.00668791
cg16280313	chr11	45939543	0.00668927
cg14761417	chr7	130636860	0.00668953
cg23340505	chr13	114927933	0.00670786
cg16863617	chr4	100368380	0.00671279
cg14090409	chr17	80067151	0.00671698
cg11350158	chr2	142088469	0.00675144
cg05968268	chr13	97656988	0.00676142
cg24153874	chr6	109800627	0.00676294
cg00389785	chr6	55035173	0.00676816
cg20152152	chr11	67219241	0.00676939
cg27089146	chr2	27809545	0.00677701
cg13691428	chr7	78093472	0.00677713
cg06316502	chr10	348989	0.00678615
cg19782686	chr4	124180616	0.00678645
cg08538929	chr21	35013827	0.00679736
cg14126608	chr11	122846540	0.00679755
cg03081303	chr19	34664167	0.00680458
cg24885556	chr12	56105991	0.00682395
cg06702537	chr16	9053911	0.00683137
cg13295242	chr17	7239718	0.00684432
cg26419091	chrX	153705417	0.0068539
cg19700094	chr11	65685262	0.00685711
cg26183190	chr6	33754751	0.00685965
cg04290396	chr1	156426945	0.00687122
cg00711984	chr3	12214108	0.00687972
cg20674480	chr1	60539898	0.00688073
cg07061783	chr6	25882402	0.0068923
cg15743657	chr1	19186787	0.00690647
cg22077361	chr1	24195347	0.00691686
cg01496416	chr19	45147715	0.00692037
cg21500735	chr19	44576159	0.00692576
cg22134757	chr8	22723825	0.00692751
cg14554468	chr17	28696496	0.00692891
cg02657760	chr2	219157083	0.00693777
cg23453435	chr14	107253290	0.00695523
cg19620134	chr6	119669801	0.0069624
cg25363622	chr10	72648567	0.00696596
cg03553715	chr16	9052489	0.00696838
cg15247509	chr10	48416977	0.00697851
cg06752163	chr3	170588210	0.00698207
cg13838969	chr20	56283964	0.00698255
cg13800496	chr6	144901284	0.00698823
cg26702985	chr10	43047784	0.00698939
cg06733311	chr6	33381680	0.00699445
cg03375371	chr2	69665094	0.00699574
cg11439308	chr15	99974332	0.00699709
cg13857169	chr12	19460387	0.00700111
cg10858103	chr2	5866470	0.00701587
cg14651992	chr7	86974674	0.00701719
cg17294081	chr20	3452173	0.00702828
cg04827020	chr15	39875655	0.00702931
cg26280911	chr5	133891771	0.00702975
cg24620673	chr4	66535655	0.00703216
cg07573057	chr8	82754234	0.00703528
cg24086410	chr20	44467084	0.00703894
cg04923388	chr5	41904550	0.00704399
cg26145504	chr11	115801162	0.00704632
cg12672540	chr11	2423328	0.00704796
cg11868621	chr19	49992293	0.0070533
cg02787087	chr16	55361547	0.00705861
cg17969271	chr5	171430188	0.00708358
cg04801430	chr19	3659739	0.00710205
cg06532379	chr15	85360319	0.00711419
cg13079429	chr11	28781311	0.00711706
cg09202263	chr11	2398494	0.00713036
cg09217023	chr3	9394237	0.00713141
cg00750481	chr13	80755568	0.00713187
cg23698976	chrX	149396205	0.00713495
cg04388767	chr16	89177789	0.0071426
cg12423584	chr7	12609932	0.0071437
cg05057057	chr7	44613977	0.00714531
cg15675123	chr5	12623177	0.00714545
cg26140174	chr3	51975996	0.00714784
cg13945749	chr5	2866465	0.00715641
cg20253700	chr16	2099508	0.00716189
cg03046746	chr3	179322246	0.00717483
cg20259814	chr15	52361955	0.00718079
cg02030929	chr16	29676003	0.00718743
cg24137774	chr11	19372014	0.00718971
cg01482087	chr7	100490570	0.00719884
cg14572728	chr9	98279112	0.00720783
cg03739354	chr1	212839040	0.00720937
cg02789526	chr16	7351800	0.00721312
cg24040948	chr11	65712826	0.00721458
cg15604507	chr11	19263433	0.00721674
cg04971742	chr6	33238093	0.00721932
cg15198094	chr1	200003342	0.00722954
cg03686887	chr8	101573204	0.00724053
cg09312544	chr2	64670121	0.00724131
cg11850659	chr6	164254856	0.00724777
cg14263351	chr6	32030890	0.00724845
cg16400903	chr5	693638	0.00725168
cg00061629	chr11	44325258	0.00725456
cg08448668	chr1	245852157	0.0072548
cg05846056	chr1	59762542	0.00725658
cg06392318	chr6	127439650	0.00725807
cg06235991	chr22	41601581	0.00726778
cg00622010	chr7	30951086	0.0072697
cg04235075	chr16	67199830	0.00727055
cg02276845	chr11	3876248	0.00727126
cg09842540	chr19	50381045	0.00727296
cg00418927	chr16	70380649	0.00727424
cg23165545	chr3	49449548	0.00727596
cg05403817	chr20	3228616	0.00728091
cg20972049	chr1	226414044	0.00729524
cg12076358	chr6	33274481	0.00730888
cg04562396	chr14	55518417	0.00731752
cg07200897	chr3	122512821	0.00731943
cg03578662	chr1	40157289	0.00732274
cg08694544	chr19	12946228	0.00732382
cg24798414	chr8	73848252	0.00732612
cg03025830	chr8	21905599	0.00732649
cg25406518	chr11	61102165	0.00733018
cg05226805	chr6	7231459	0.00733806
cg19966981	chr17	71564318	0.00734265
cg00547441	chr7	50344724	0.00734295
cg13571460	chr9	124989337	0.00734318
cg06893980	chr6	170862231	0.00734425
cg10051414	chr22	38598733	0.00735121
cg06418531	chr5	177019065	0.00736065
cg17145862	chr1	211918768	0.00736594
cg25429010	chr15	75932582	0.00737012
cg21477530	chr15	43802821	0.00737109
cg09419297	chr15	77712428	0.00737749
cg10859897	chr8	156494	0.00738206
cg05974232	chr13	79233273	0.00738378
cg09557972	chr18	5296027	0.00738764
cg07876289	chr10	43048696	0.00739589
cg04030492	chr4	184426817	0.00741638
cg20628733	chr1	3524459	0.00741876
cg25692002	chr6	169586434	0.007419
cg20219790	chr10	135434000	0.00742389
cg02624770	chr7	28997137	0.00742574
cg25943845	chr10	48416839	0.00742695
cg12843874	chr8	144396827	0.00743105
cg09506385	chr19	39616217	0.00743823
cg14820927	chr18	34408166	0.00744097
cg03915945	chr6	155635934	0.007441
cg23812775	chr10	48416899	0.00744204
cg20981182	chr11	46299168	0.00744388
cg15246590	chr19	48983600	0.00744814
cg23123909	chr5	57878953	0.00746168
cg09096967	chr3	128718681	0.00746556
cg07676349	chr19	5242136	0.00747197
cg11732226	chr6	20320376	0.00747274
cg03804500	chr9	140081972	0.00747588
cg23711144	chr16	3108784	0.00747633
cg26226988	chr11	1037923	0.00747797
cg05376738	chr1	212923780	0.00748559
cg02004641	chr5	140306181	0.00749342
cg26229066	chr2	235901907	0.00750276
cg24639487	chr11	71806575	0.00751163
cg01078276	chr10	75670677	0.00752109
cg18633568	chr22	45897933	0.00752965
cg02346241	chr16	12355340	0.00753686
cg15625451	chr1	8878225	0.00753743
cg12190306	chr13	40743657	0.00756436
cg03669785	chr10	45942601	0.00756561
cg10784542	chr6	169625369	0.00757084
cg20388256	chr9	34588432	0.00757196
cg23079522	chr3	160569628	0.00758888
cg16001165	chr4	129581866	0.00759478
cg04497354	chr6	30109208	0.00759693
cg07742843	chr16	1546779	0.00760334
cg15691649	chr6	25882328	0.00760662
cg05568797	chr12	26275050	0.00762128
cg11354603	chr5	4230769	0.00762595
cg10615065	chr10	104613132	0.00763139
cg08502159	chr6	31631638	0.00763495
cg19836199	chr21	36421941	0.0076406
cg03506216	chr8	11550001	0.00767301
cg26005146	chr7	135242312	0.00767539
cg01243892	chr1	29189934	0.00767674
cg06182359	chr1	161088957	0.0076816
cg01928779	chr9	34125731	0.00768844
cg12186909	chr19	10533016	0.007689
cg22985595	chr6	27179035	0.00769366
cg06513733	chr19	1815979	0.00769563
cg23279538	chr1	52608614	0.00771527
cg12635463	chr6	163607896	0.00772152
cg26736450	chr2	63278211	0.00772587
cg13572892	chr9	124980041	0.00772947
cg13275679	chr17	73151149	0.00773411
cg25660566	chr7	155262852	0.00774415
cg23983340	chr1	207925461	0.0077463
cg04573771	chr1	161122054	0.00776077
cg06295404	chr16	11350337	0.00777422
cg08885647	chr15	72490059	0.00778206
cg24295104	chr6	28985069	0.00779121
cg27641018	chr7	37959755	0.00779347
cg02430347	chr5	140855547	0.00779486
cg21032473	chr2	168818347	0.00779997
cg22873371	chr4	39639653	0.00780766
cg15733049	chr1	2334974	0.00781865
cg11906827	chr19	17414337	0.0078204
cg10248302	chr11	61560157	0.00783199
cg14011734	chr3	10290674	0.00783522
cg18194038	chr19	1270018	0.00783769
cg13733403	chr19	6528291	0.00784122
cg10338764	chr2	178417690	0.00786153
cg09761367	chr1	25360712	0.00786205
cg13600002	chr11	11102839	0.00786685
cg14354168	chr6	1619134	0.00786819
cg16746113	chr4	7057779	0.00787386
cg19919335	chrX	80457556	0.00787517
cg12989205	chr6	146285012	0.00787637
cg16703333	chr19	42470790	0.00788353
cg22682162	chr6	97731065	0.00788917
cg12834730	chr2	234159346	0.00789153
cg23194346	chrX	49033828	0.0078983
cg09351677	chr11	62555261	0.0079056
cg26872100	chr16	28270754	0.0079223
cg06206449	chrX	118708409	0.00792748
cg11173246	chr11	841376	0.00793419
cg03785828	chr5	81573306	0.00795411
cg01363474	chr4	6344484	0.00795571
cg27563968	chr12	13037811	0.00796093
cg14283381	chr1	207925198	0.0079643
cg10625092	chr22	18121415	0.00797279
cg25826546	chr7	100770060	0.00798426
cg14160968	chr4	77723057	0.0079915
cg22931950	chr6	132834348	0.00799547
cg00238318	chr10	94607950	0.00800758
cg27399034	chr2	12880639	0.00801421
cg03315562	chr1	154975574	0.00802787
cg26701810	chr2	232523418	0.00803033
cg18455978	chr19	39421261	0.00803425
cg02890566	chr17	71434142	0.00803485
cg11559731	chr8	60032745	0.00803826
cg20899383	chr2	176046573	0.00803853
cg16935790	chr17	77043246	0.00804236
cg07065054	chr2	217236783	0.00805188
cg07136348	chr5	23528043	0.0080557
cg14056620	chr7	44836144	0.00805992
cg23879743	chr4	170897284	0.00806531
cg22282174	chr3	127339645	0.00807873
cg03182504	chr7	144532459	0.00808401
cg12699080	chr1	27320066	0.00808723
cg15611151	chr12	54412269	0.00808926
cg12570134	chr17	46640347	0.00809562
cg18126613	chr17	31468076	0.00809802
cg26366554	chr6	138610113	0.00810379
cg22561380	chr8	42829775	0.00810725
cg01027937	chr4	74486080	0.00811851
cg09264742	chr1	25757510	0.00813703
cg26962595	chr11	72504889	0.00813906
cg20290672	chr14	76816747	0.00814664
cg16802592	chr15	37179603	0.00815689
cg21616425	chr2	96869976	0.00816177
cg12610867	chr12	52445276	0.00816468
cg02815835	chr6	25710694	0.00816525
cg10490795	chr5	150035893	0.00817308
cg22802174	chr1	40995949	0.00817573
cg03918523	chr17	58041547	0.00817767
cg19689322	chr1	41284639	0.00819189
cg19935909	chr5	178759017	0.00819221
cg09456065	chr15	56759655	0.00819274
cg05385061	chr1	6537785	0.00819645
cg16947583	chr2	189352810	0.00820418
cg07658357	chr12	114839476	0.00821341
cg17686973	chr19	54181532	0.00821455
cg11155082	chr12	109915172	0.00822056
cg07999738	chr8	140744386	0.00823292
cg17507897	chr20	17943694	0.00824538
cg12019717	chr15	85259882	0.00824647
cg12088612	chr8	145066636	0.00825167
cg09988461	chr6	134210138	0.00825924
cg17008454	chr5	118724372	0.00825938
cg01296927	chr2	82120996	0.00826657
cg09783457	chr4	93126098	0.00827123
cg09517190	chr1	1492513	0.00827294
cg04636069	chr4	7055967	0.00828351
cg06804823	chr6	31798635	0.00828959
cg24900244	chr12	122692290	0.00830926
cg09704166	chr2	114031854	0.00831174
cg10177465	chr17	77536811	0.00831226
cg23741330	chr6	116832940	0.00831249
cg00109551	chr13	113487346	0.00832764
cg07135660	chr5	133343843	0.00833368
cg03349091	chr5	140481256	0.00834282
cg20330472	chr6	133561932	0.00834908
cg26211724	chr18	57636670	0.00836594
cg14454907	chr2	177022285	0.00836664
cg21300403	chr2	198650112	0.00838791
cg16621790	chr3	50383485	0.00838853
cg09975406	chr16	77756761	0.00838899
cg20193104	chr6	31588802	0.0084014
cg00114784	chr15	97322504	0.00840354
cg15648958	chr1	900832	0.00841031
cg11238952	chrX	34674799	0.00841888
cg24965479	chr17	59216714	0.00842465
cg01156629	chr8	30515920	0.00843704
cg13928257	chr13	21476826	0.00844228
cg01783151	chr4	54782528	0.00844825
cg23068124	chr14	58711505	0.0084483
cg03669298	chr10	8102210	0.00846354
cg11548059	chr6	42225756	0.00847162
cg20311730	chr11	7985183	0.00847273
cg22489754	chr13	110790380	0.00847933
cg05756415	chr17	40761330	0.0084856
cg05128194	chr16	5666499	0.00850651
cg04062135	chr5	114879581	0.00850681
cg16924753	chr11	130631528	0.00851558
cg16711857	chr14	45356185	0.00853473
cg08882472	chr6	56607099	0.00853687
cg19640779	chr13	59786086	0.00854016
cg00173098	chr20	1445335	0.00854209
cg10663628	chr2	23798452	0.00855711
cg24630782	chr8	125640145	0.00857126
cg20757758	chr1	42922000	0.00858226
cg08970460	chr7	65841426	0.00859093
cg07080007	chr17	41150154	0.00860482
cg12757181	chr10	88025053	0.00861095
cg19206040	chr1	37500441	0.0086158
cg23765993	chr20	44176029	0.00863007
cg21834754	chr12	52055099	0.00863404
cg02226871	chr8	145653662	0.00863944
cg24152297	chr1	156218676	0.00865088
cg00319661	chr5	2632178	0.00865195
cg05628771	chr19	42498642	0.00865794
cg26301908	chr16	11350915	0.00866114
cg06959142	chr1	91182731	0.00867936
cg08899215	chr6	31617472	0.0086866
cg06769510	chr7	158741622	0.00869031
cg25285383	chr1	92347850	0.00869482
cg01567509	chr1	15104223	0.00869696
cg04394902	chr17	58603037	0.00869779
cg25235068	chr8	21642319	0.00870097
cg23611710	chr12	132152645	0.00870178
cg26638069	chr2	218801403	0.00872896
cg09155362	chr15	33487289	0.00873024
cg21906379	chrX	109936239	0.00874002
cg02312541	chr5	78912297	0.00874172
cg23057192	chr7	148680831	0.00874478
cg05649229	chr6	31620952	0.00875227
cg24633648	chr14	92302448	0.00875342
cg05441133	chr10	48416891	0.00875983
cg14118171	chr9	134351152	0.00876782
cg22141696	chr6	166268631	0.0087714
cg27496884	chr16	47071479	0.00877264
cg03859915	chr2	28112817	0.00877357
cg07648738	chr19	1269942	0.00878804
cg00739679	chr3	197510393	0.00879085
cg17942929	chr17	43168803	0.00880324
cg07150585	chr16	3546660	0.00880522
cg12147998	chrX	92928934	0.00880942
cg06938406	chr12	120875584	0.00881223
cg26368024	chr22	19132208	0.0088229
cg07784959	chr2	136873409	0.00882792
cg11903880	chr1	110197856	0.0088283
cg21358381	chr17	42019637	0.00882985
cg04763558	chr11	64870242	0.00883013
cg19917083	chr2	112814452	0.00883319
cg22870092	chr4	7918691	0.00884207
cg10926516	chr16	84151109	0.00884869
cg25467603	chr19	984168	0.0088567
cg21001441	chr1	1384038	0.00886245
cg18135704	chr6	33213338	0.00886309
cg00144673	chr6	31497557	0.00886791
cg09716807	chr5	574169	0.00886908
cg13976210	chr1	161719059	0.00887022
cg04327529	chr10	52834121	0.00888728
cg04035386	chr16	68564532	0.00888854
cg01612449	chr11	66410467	0.00889307
cg07906625	chr1	145021703	0.00891093
cg02972188	chr12	58165945	0.00892202
cg08202494	chr8	99961545	0.00892807
cg03488284	chr16	23607835	0.00895515
cg04784410	chr14	101402822	0.00895905
cg17284809	chr17	30594101	0.00896084
cg16980530	chr2	69099584	0.00896094
cg22036432	chr4	83719566	0.00896338
cg18557263	chr11	64612395	0.00897007
cg15400532	chr6	27101279	0.00897579
cg04192879	chr5	92929473	0.00897592
cg14527280	chr6	3458119	0.00898369
cg05378963	chrX	38115545	0.00898733
cg05536286	chr15	92972514	0.00899446
cg01451880	chr3	45801044	0.00901088
cg04678901	chr16	86903491	0.0090144
cg05523057	chr5	2668571	0.00902553
cg05097820	chr6	168867685	0.00903222
cg08689075	chrX	153523851	0.00903712
cg22501635	chr6	3259737	0.00903843
cg16747567	chr14	71373858	0.00904273
cg25866738	chr7	63812985	0.00904431
cg02644867	chr19	1271057	0.00904465
cg25785378	chr22	20862326	0.00904546
cg23832497	chr6	121655383	0.0090496
cg01468717	chr1	165600297	0.009057
cg04540512	chr7	4030274	0.00905983
cg11385684	chr2	12858604	0.00907367
cg06912966	chr12	114852359	0.00907622
cg16285946	chr7	906799	0.00907654
cg06112871	chr7	39383753	0.00907736
cg17601595	chr10	13628739	0.00909321
cg09932730	chr7	135198360	0.00909849
cg10341310	chr8	66582206	0.00910688
cg10443187	chr1	149224613	0.0091092
cg06004371	chr7	33169033	0.0091098
cg09594873	chr14	73958699	0.00911067
cg27007356	chr12	132547302	0.00911351
cg10784386	chr5	79330943	0.00911392
cg06479142	chr3	71636085	0.00911927
cg21114485	chr4	186346747	0.00912538
cg07090424	chr1	22535491	0.00913743
cg13565401	chr6	32906532	0.00913923
cg14121103	chr3	43731973	0.00914168
cg27623562	chr11	2968676	0.00914421
cg13149677	chr6	139488995	0.00914695
cg10407113	chr16	71843647	0.00915028
cg22483286	chr7	72727303	0.00915658
cg27015931	chr16	22012404	0.00916046
cg22827938	chrX	149106891	0.00916172
cg12095127	chr17	1419363	0.00917875
cg17092935	chr13	50997684	0.00917966
cg11860075	chr5	168192171	0.00918352
cg10626391	chr17	883112	0.0091873
cg12269161	chr6	143178039	0.00919251
cg05940691	chr1	241912764	0.00920454
cg07092797	chr8	144407490	0.00921268
cg16885725	chr6	167511486	0.00921665
cg00659495	chr12	54520336	0.0092343
cg04073608	chr11	65268100	0.00923572
cg22004443	chr2	10953237	0.00923975
cg00775863	chr2	80229409	0.00924297
cg22111457	chr1	17949485	0.00924597
cg13704531	chr2	106406742	0.00926434
cg13932501	chr9	94060853	0.0092705
cg00882235	chr1	180203488	0.00927533
cg26070889	chr1	92100107	0.00927934
cg25266109	chr19	12404608	0.00928052
cg26272237	chr13	111358862	0.0092974
cg12222881	chr17	40834024	0.00930302
cg03697411	chr14	101419376	0.00930629
cg06610559	chr17	74554360	0.0093073
cg22499297	chr13	49789369	0.00931006
cg04030905	chr17	7531377	0.00932825
cg27323784	chr11	116451730	0.00934296
cg17218435	chr17	19913408	0.00934725
cg00338345	chr1	149224717	0.00934849
cg00022138	chr20	42085879	0.00935624
cg13316404	chr10	6191076	0.00936651
cg21451110	chr4	190938633	0.00937255
cg07695475	chr15	102358936	0.00937774
cg19534149	chr14	26916082	0.00937846
cg26806071	chr4	154074259	0.00938224
cg24546928	chr1	17949563	0.00938334
cg00171634	chr3	125094538	0.00938351
cg05191397	chr7	5437001	0.00938717
cg08615596	chr12	68758840	0.00939529
cg24613923	chr17	34091523	0.0093977
cg21596858	chr1	155007254	0.00940463
cg18484162	chr3	33760207	0.00940485
cg22047338	chr19	2282223	0.00940587
cg22008075	chr1	118215567	0.00941067
cg01248599	chr14	89028401	0.00941494
cg09009474	chr12	110011370	0.0094254
cg05016953	chr17	28562813	0.00942836
cg23682215	chr14	101350694	0.0094354
cg16440442	chr5	149980671	0.00944367
cg11405216	chr5	178654006	0.00944416
cg08425449	chr1	204042326	0.00944737
cg11039072	chr15	35280907	0.00945348
cg15941089	chr5	147260582	0.00946103
cg07031551	chr11	72463331	0.00946779
cg09029085	chr17	47094198	0.00947167
cg02358761	chr2	197036780	0.00948365
cg22940988	chr15	67538446	0.00948394
cg02336128	chr4	71859030	0.0094912
cg08367223	chr19	41255304	0.00950907
cg18532308	chr19	8642308	0.00951068
cg11421160	chr1	17949565	0.00951574
cg09164955	chr10	64564266	0.00951981
cg20023578	chr10	114709626	0.00952806
cg27103130	chr19	49926748	0.00953037
cg09848659	chr4	157892087	0.00954021
cg24725560	chr11	32605793	0.00954997
cg16889368	chr8	55047599	0.00955238
cg04987614	chr6	27805362	0.00957193
cg19892433	chr11	70331861	0.00957584
cg08452546	chr5	118323860	0.00957841
cg10581837	chr13	76334707	0.00957898
cg02332073	chr7	130372419	0.00958036
cg01658502	chr2	218933508	0.00958212
cg05859229	chr12	131133745	0.00958552
cg09354381	chr3	14851841	0.0095881
cg13908523	chr3	53194728	0.00959301
cg03356087	chr6	86353884	0.00959353
cg04087434	chr1	1669123	0.0095968
cg13581928	chr19	50651528	0.0095992
cg12690127	chr12	7055683	0.00959988
cg13821077	chr15	63034966	0.00960409
cg18299363	chr10	103816089	0.00962319
cg20185868	chr6	122792938	0.0096259
cg07321536	chr4	39459897	0.00963256
cg02241358	chr4	99917544	0.00964353
cg25479216	chr9	100818684	0.00964358
cg19599226	chr12	130910731	0.00964698
cg05768141	chr1	160039847	0.00965213
cg25073708	chr9	132083538	0.00965918
cg01290718	chr7	158858508	0.00966074
cg27321979	chr15	76352532	0.0096688
cg16107224	chr4	4544010	0.00967121
cg11208880	chr1	90287278	0.00967232
cg19317871	chr6	37225506	0.00967422
cg03146412	chr12	132658927	0.00967521
cg06186790	chr16	2902921	0.00967815
cg07838730	chr18	43422371	0.00968036
cg03013298	chr7	44365316	0.00968128
cg25726857	chr15	81616750	0.00968144
cg05688136	chr2	228882340	0.00968272
cg16070743	chr4	178364207	0.00968914
cg06551996	chr11	19372392	0.00969052
cg15879316	chr22	46934089	0.00969617
cg24154474	chr15	23086979	0.0097025
cg05309989	chr14	50527872	0.00970554
cg00729039	chr7	148722798	0.0097148
cg27258787	chr19	10764001	0.00972271
cg12644264	chr1	86622113	0.00972324
cg12747860	chr6	3229027	0.00972947
cg05921820	chr6	32141778	0.00973774
cg14181956	chr14	93532563	0.00974046
cg16725865	chr1	92546135	0.00974993
cg14737574	chrX	134478512	0.0097519
cg09453425	chr6	46713656	0.00975711
cg17674090	chr5	52083609	0.00975748
cg02641095	chr5	157170413	0.00975935
cg03846076	chr5	172743837	0.0097598
cg00388503	chr2	64372160	0.00976042
cg00651821	chr7	131012283	0.00976672
cg15566751	chr4	100101289	0.0097682
cg04108334	chr10	48417338	0.00976838
cg10309425	chr3	170037600	0.00977915
cg12789884	chr3	175554437	0.00978818
cg11673391	chr1	10459052	0.00979481
cg04812475	chr9	17906561	0.00979596
cg04103514	chr19	14889425	0.00979684
cg06914015	chr1	78354839	0.00981515
cg06633543	chr14	100151561	0.00981792
cg17344420	chr7	2608336	0.00982376
cg19074970	chr2	228189846	0.00983342
cg11309456	chr12	110942599	0.00983723
cg23235291	chr2	220094601	0.00983912
cg18957070	chr17	19648970	0.00984313
cg24776465	chr18	25572657	0.00984494
cg23693485	chr6	13381043	0.0098504
cg20792206	chr15	66791435	0.0098505
cg05554885	chr4	3747424	0.0098535
cg18091435	chr5	100237279	0.00985618
cg05403655	chr11	125215457	0.00985967
cg16061177	chr1	212525510	0.00986009
cg04148467	chr2	207022459	0.00986238
cg14152656	chr1	249108694	0.00986496
cg10489588	chr13	25875612	0.00986527
cg21029155	chr13	20069043	0.0098668
cg14527262	chr4	1202653	0.00986927
cg13072446	chr1	151019727	0.00986935
cg04141648	chr10	69456667	0.00988375
cg14046986	chr1	167599371	0.00988748
cg20916500	chr8	652685	0.00989278
cg00132141	chr10	69456307	0.00989421
cg13780602	chr22	32145680	0.00990358
cg01612408	chr11	63803781	0.00990902
cg12448934	chr12	7283049	0.00991383
cg09987517	chr6	33249087	0.00991785
cg17549853	chr21	46932386	0.00992085
cg22770911	chr10	8101307	0.0099229
cg07823452	chr20	3140622	0.00992803
cg18853071	chr3	23847494	0.00994033
cg16450821	chr8	25315287	0.00994338
cg01425670	chr1	72749015	0.0099438
cg18776056	chr12	2904912	0.00995021
cg07484827	chr11	3693157	0.00995085
cg09621958	chr3	112395854	0.00995235
cg21115977	chr10	48416510	0.00995263
cg25866059	chr21	46222388	0.00995872
cg12959622	chr20	47895410	0.00996475
cg09648454	chr16	48157560	0.00997228
cg16863634	chr19	35264228	0.00997466
cg06828538	chr7	5463627	0.00997574
cg11175310	chr10	16859107	0.00997584
cg18358020	chr5	170744407	0.00998119
cg22367264	chr12	80749665	0.00999644
cg20017995	chr9	136216076	0.00999744
cg22497008	chr2	98350685	0.0100042
cg03413419	chr11	63763834	0.0100079
cg05086798	chrX	23350313	0.0100198
cg25056332	chr14	64682466	0.01002
cg08276739	chr1	86621931	0.010033
cg19204834	chr12	6281453	0.0100354
cg19248958	chr10	130828579	0.0100606
cg18447740	chr19	54604187	0.0100616
cg13510363	chr6	34857281	0.0100792
cg02797019	chr14	64932467	0.0100807
cg02135795	chr14	101348236	0.0100822
cg12312176	chr18	74327414	0.0100897
cg19234171	chr3	128226071	0.0100919
cg26822414	chr8	65492615	0.0100987
cg18894815	chr4	13546292	0.0101032
cg00503852	chr1	62190933	0.0101047
cg19576806	chr13	52377730	0.0101057
cg12183549	chr6	11112237	0.0101181
cg06366810	chr2	220462177	0.0101225
cg11198222	chr1	1655838	0.0101261
cg00548173	chr10	135103296	0.0101366
cg20195046	chr11	69466815	0.0101517
cg08003077	chr20	44485762	0.0101533
cg26130533	chr4	1202700	0.0101578
cg05492075	chr10	12881563	0.0101796
cg10998744	chr22	30685926	0.0101868
cg09548718	chr16	17398605	0.0101904
cg09161549	chr11	118662166	0.0101932
cg01996297	chr6	33970166	0.0101932
cg17442683	chr1	8664311	0.0102006
cg00780578	chrX	68727150	0.0102007
cg06098215	chr10	51575702	0.0102024
cg22729539	chr12	122519119	0.0102093
cg13428009	chr9	139383171	0.0102184
cg01959238	chr16	85200915	0.0102215
cg05511921	chr12	26999954	0.0102244
cg12025938	chr12	72080006	0.0102297
cg22572214	chr3	155572542	0.0102313
cg13244707	chr16	21963795	0.0102321
cg17165055	chr3	192584827	0.0102322
cg20401896	chr2	63855118	0.0102377
cg22444983	chr7	152589047	0.0102427
cg27295288	chr14	58616337	0.0102446
cg06080026	chr1	114580856	0.0102479
cg07333862	chr1	2158915	0.0102483
cg20164068	chr1	62785901	0.0102489
cg15556990	chr7	80544479	0.0102586
cg01255486	chr5	112199323	0.0102594
cg26722733	chr16	49308121	0.0102796
cg07760720	chr5	140080012	0.0102797
cg10674470	chr11	102323937	0.010286
cg11278107	chr4	16142263	0.0102892
cg13649400	chrX	54209968	0.0102931
cg10227077	chr19	2495139	0.0103009
cg11217218	chr17	79521061	0.01031
cg03653835	chr11	130298586	0.0103155
cg05804948	chr19	30717217	0.0103194
cg26394619	chr6	88182297	0.0103215
cg15279308	chr12	2800500	0.0103331
cg14321542	chr18	46479416	0.0103395
cg13380562	chr6	143832576	0.0103481
cg00099768	chr1	175162136	0.0103538
cg18950578	chr13	48611561	0.0103594
cg03986829	chr3	62358234	0.0103642
cg16588297	chr7	128765024	0.0103651
cg07964538	chr7	116164767	0.0103656
cg23892924	chr2	46909601	0.0103686
cg03434886	chr20	48555361	0.0103744
cg13300509	chr12	57146833	0.0103762
cg10663936	chr6	45610202	0.0103989
cg06847021	chr16	89165406	0.0104006
cg21753618	chr2	52798927	0.0104057
cg02217035	chr14	103574144	0.01041
cg23894117	chr4	7769958	0.0104119
cg00705055	chrX	48824499	0.0104192
cg11341011	chr17	2632132	0.0104227
cg15842967	chr11	67007584	0.010428
cg13602406	chr7	57200616	0.0104331
cg25798000	chr2	242448045	0.0104356
cg14776910	chr1	92355253	0.0104422
cg24120411	chr12	56223501	0.0104456
cg14150071	chr1	33545982	0.0104469
cg04580179	chr2	42719785	0.0104489
cg02237906	chr17	72667743	0.0104622
cg17814758	chr5	45192536	0.0104724
cg10702669	chr16	2546265	0.0104748
cg02482497	chr1	153610672	0.0104769
cg24163736	chr17	1588250	0.0104806
cg03757250	chr19	4302846	0.0104867
cg13401212	chr2	30450574	0.0104977
cg01808050	chr2	3521258	0.0105024
cg00614641	chr11	61596405	0.010509
cg00359181	chr2	38893519	0.0105144
cg02823457	chr17	47583920	0.0105279
cg01869750	chr5	64920154	0.0105293
cg00143868	chr16	3661890	0.0105357
cg10345337	chr14	65569751	0.0105393
cg14579546	chr9	117068159	0.0105505
cg22213242	chr11	66083573	0.0105549
cg02802055	chr9	132597094	0.010562
cg00775695	chr9	14693648	0.0105706
cg02741426	chr8	77619401	0.0105869
cg13292409	chr6	139487746	0.010588
cg22906451	chr19	1994824	0.0105883
cg11823318	chr10	133322245	0.0106065
cg11526020	chr17	80870163	0.0106142
cg04475095	chr12	8596844	0.0106178
cg23469448	chr12	114232746	0.0106276
cg12073949	chr17	78519082	0.010629
cg00287974	chr7	64348873	0.0106306
cg08153595	chr17	80859477	0.0106343
cg11071146	chr22	38516736	0.0106358
cg23231093	chr1	1625702	0.0106378
cg05568054	chr14	93533637	0.0106583
cg11635125	chr11	108728931	0.0106615
cg03400421	chr10	23460371	0.010669
cg04576847	chr17	12623611	0.0106893
cg07602492	chr1	72750241	0.0106977
cg16410816	chr22	32554848	0.0107133
cg14094543	chr4	100870750	0.0107141
cg14390856	chr17	8537259	0.0107188
cg26517583	chr4	21039877	0.010742
cg00085747	chr17	3764113	0.0107644
cg11723766	chrX	48335004	0.0107646
cg01420398	chr2	11864318	0.0107668
cg21056723	chr4	56686117	0.0107697
cg12308746	chr2	172952415	0.010772
cg06723287	chr2	112813613	0.0107759
cg09199027	chrX	2825596	0.010784
cg02043077	chr2	118845769	0.0107873
cg00868636	chr6	167511537	0.0107942
cg17822352	chrX	102531965	0.010804
cg25307641	chr9	136222163	0.0108054
cg08914378	chr7	98923334	0.0108173
cg17147909	chr2	231277705	0.0108182
cg12691198	chr16	50775626	0.0108198
cg15084390	chr5	475085	0.0108217
cg04541077	chr16	30003161	0.0108222
cg10808560	chr2	106500430	0.0108249
cg15468909	chr12	54718899	0.0108284
cg18025558	chr7	72727502	0.0108382
cg05168368	chr6	14209372	0.010845
cg09828625	chr20	23331259	0.0108471
cg26563248	chr16	33965435	0.0108473
cg16124975	chr17	79938941	0.0108499
cg02324529	chr4	57179371	0.0108586
cg13603805	chr17	7337363	0.010863
cg12109968	chr20	50383676	0.0108722
cg05017639	chr16	13330599	0.010875
cg13038030	chr17	73267041	0.0108808
cg22233093	chr11	65381871	0.0108884
cg20569680	chr6	16129335	0.0108958
cg00625776	chr12	53297384	0.0108979
cg09626636	chr7	19151058	0.0109017
cg03892735	chr3	123506296	0.0109113
cg05622300	chr13	21259004	0.0109253
cg03958104	chrX	41546844	0.0109259
cg04519550	chr16	89349466	0.0109547
cg01355526	chr2	232918190	0.010956
cg13570090	chr19	11319771	0.0109565
cg07155553	chr6	32178155	0.0109588
cg10625488	chr2	203733187	0.0109591
cg06375967	chr15	76633364	0.0109657
cg27655706	chr7	96044476	0.0109671
cg12705326	chr1	6158691	0.0109691
cg20067272	chr6	29571693	0.0109721
cg03538499	chr1	27941694	0.0109767
cg01188936	chr12	80084361	0.0109819
cg20472643	chr12	33591899	0.0109851
cg17622968	chr6	111580437	0.0109888
cg04734394	chrX	48911060	0.0109957
cg00547730	chr11	64889672	0.0110091
cg15928347	chr2	64837018	0.0110128
cg19868404	chr1	149223559	0.0110186
cg09020927	chr5	150058090	0.0110349
cg06467025	chr22	46614169	0.0110356
cg23518541	chr3	25472652	0.0110358
cg12847007	chr5	153782192	0.0110362
cg14686207	chr11	44069008	0.0110453
cg03393426	chr10	102986686	0.0110501
cg08812897	chrX	20286243	0.0110516
cg04112624	chr17	4890679	0.0110521
cg08577231	chr16	403800	0.0110528
cg27332489	chr7	72985072	0.0110546
cg16032111	chr11	111633126	0.0110564
cg21900829	chr7	150818264	0.0110683
cg25626375	chr8	133072269	0.0110734
cg11751545	chr11	126434315	0.0110739
cg23530266	chr11	16132747	0.0110764
cg20219360	chrX	48455861	0.011077
cg04280969	chr5	126626092	0.0110895
cg24013599	chr8	101315424	0.0111076
cg05540473	chr6	157271174	0.0111105
cg01333225	chr19	16222203	0.0111126
cg05357660	chr6	105750581	0.0111128
cg06366189	chr1	167684427	0.0111131
cg15362695	chr6	156954183	0.0111369
cg13672514	chr12	123869502	0.0111502
cg26824949	chr1	160232436	0.0111526
cg00350920	chr10	48416463	0.0111536
cg23180938	chr5	115152485	0.0111563
cg07764473	chrX	40037510	0.0111636
cg04552418	chr1	31958245	0.0111728
cg04988568	chr19	1093247	0.0111737
cg11241541	chr8	38586066	0.0111779
cg17297238	chr5	140871590	0.0111808
cg25420398	chr3	133968920	0.0111821
cg00284146	chr11	120081143	0.0111823
cg01790274	chr9	136241020	0.0111886
cg16400647	chr7	150069707	0.0111906
cg20254231	chr2	128569115	0.0111939
cg00045061	chr8	59571437	0.0112119
cg16477091	chr17	56833000	0.0112179
cg27547281	chr19	4770506	0.0112193
cg21644468	chr11	2193293	0.0112288
cg03999434	chr12	1639034	0.011238
cg06469542	chr14	77965869	0.0112405
cg23513211	chr7	72726717	0.0112436
cg20498685	chr7	19156086	0.0112447
cg01498249	chr2	312940	0.0112478
cg13016314	chr8	99958470	0.0112496
cg20055581	chr6	1397057	0.0112501
cg04921578	chr13	101143257	0.0112529
cg00835828	chr7	150069890	0.0112557
cg01864372	chr6	97284609	0.011256
cg06598386	chr12	67830705	0.011263
cg09779544	chr11	133777981	0.0112729
cg00790086	chrX	46696474	0.0112732
cg21644740	chr6	29599248	0.0112789
cg10339498	chr14	21304240	0.0112803
cg24608717	chr3	48678331	0.0112824
cg00161124	chr1	234366259	0.0112896
cg27284120	chr19	52302551	0.011294
cg23069923	chr19	19626251	0.011294
cg14752362	chr17	61043343	0.011308
cg18422443	chr12	88974386	0.0113104
cg10087036	chr16	19130461	0.0113174
cg06540636	chr19	44174071	0.0113183
cg03342498	chr6	10411372	0.0113207
cg26328687	chr11	96076794	0.0113289
cg07117674	chr11	110582946	0.0113334
cg22692868	chr5	140796045	0.0113419
cg10620484	chr4	122685570	0.011343
cg16296785	chr4	41982960	0.0113473
cg27102332	chr2	85830265	0.0113499
cg25558099	chr17	18219121	0.0113511
cg20667124	chr19	3187880	0.0113537
cg26461449	chr12	81475960	0.0113544
cg22793129	chr19	2085297	0.0113565
cg19935065	chr10	98062687	0.0113632
cg14718326	chr3	186649285	0.0113751
cg08877617	chr16	68002838	0.0113758
cg07219710	chr6	74230925	0.011377
cg14465376	chr3	81766440	0.0113778
cg23208881	chr15	91411495	0.0113815
cg11093508	chr8	27873795	0.0113828
cg14424579	chr2	27274309	0.0113872
cg19995197	chr6	151645438	0.0113906
cg14606768	chr5	39365815	0.0113928
cg21486510	chr2	7171998	0.0114088
cg00185660	chr10	131667994	0.0114224
cg22832407	chr4	169931373	0.0114232
cg01822785	chr5	55032703	0.0114243
cg14278148	chr9	114663626	0.0114244
cg08676455	chr17	1374948	0.0114262
cg12675417	chr11	94824747	0.0114394
cg13342722	chr17	46894490	0.0114407
cg24787592	chr19	13273612	0.0114506
cg15648594	chr7	2632287	0.0114549
cg03292222	chr5	170734312	0.0114574
cg00203124	chr5	153860358	0.0114608
cg12530472	chr1	227980068	0.0114626
cg07367224	chr20	30697256	0.0114732
cg06206957	chr7	33080615	0.0114795
cg03522766	chr11	64678341	0.0114829
cg25455865	chr8	8960015	0.0114841
cg02879662	chr19	46800467	0.0115136
cg27325314	chr2	12856626	0.0115209
cg15381754	chr17	5798512	0.0115221
cg04204967	chr10	102973432	0.0115267
cg21908420	chr1	221912247	0.0115268
cg17304262	chr5	140071104	0.0115287
cg24656492	chr10	70940659	0.0115367
cg15589354	chr1	229760606	0.0115442
cg16721321	chr4	1202696	0.0115463
cg14340374	chr10	70716464	0.0115508
cg11654006	chr1	6324428	0.0115598
cg02298038	chr8	144786802	0.0115605
cg11817631	chr11	85522609	0.0115689
cg25229015	chr15	78591883	0.0115706
cg13577075	chr12	123444414	0.0115718
cg08542090	chr1	239549830	0.0115719
cg14295526	chr10	134113511	0.0115783
cg01370181	chr15	96874052	0.0115793
cg05714479	chr13	21634945	0.0115798
cg14736248	chr22	18321906	0.0115867
cg04295297	chr6	135502378	0.0115867
cg05855068	chr20	36222626	0.0115894
cg15647296	chr11	77751173	0.0115946
cg06636463	chr2	15731711	0.0115966
cg09965967	chr6	86303767	0.0115976
cg05405389	chr11	84386472	0.0116043
cg00922281	chr16	87715775	0.0116074
cg04421553	chr3	38036060	0.0116097
cg05998301	chr2	224562787	0.0116155
cg04282138	chr1	98511226	0.011627
cg27519016	chr13	114280887	0.0116274
cg15559456	chr1	153600790	0.0116325
cg18971529	chr21	30391563	0.0116325
cg02881434	chr3	101394920	0.0116367
cg18844382	chr14	23834977	0.0116454
cg12368612	chr12	115135999	0.0116491
cg25112826	chr5	60241636	0.0116493
cg07373723	chr7	110838461	0.0116509
cg06463800	chr13	25754183	0.0116568
cg03888064	chr1	156305656	0.0116617
cg19560588	chr7	25892614	0.0116699
cg15616496	chr17	73860607	0.0116828
cg23657377	chr7	75368420	0.0116914
cg24015802	chr8	55992250	0.0116946
cg16377819	chr15	75575161	0.0117024
cg01816146	chr22	48952883	0.011714
cg04585679	chr19	5044863	0.0117214
cg03505117	chr4	113441608	0.0117215
cg06905511	chr5	139062493	0.0117226
cg21895453	chr19	55973778	0.0117231
cg01952788	chr15	40663180	0.0117249
cg20502376	chr7	4153707	0.0117323
cg21736592	chr22	37678450	0.0117362
cg01841118	chr2	99348232	0.0117461
cg10715699	chr6	7231665	0.0117488
cg04206797	chr17	36689639	0.0117519
cg09970349	chr4	1711630	0.0117527
cg03682073	chr20	44685203	0.0117561
cg18844029	chr6	28885017	0.0117698
cg16977596	chr11	46396095	0.0117817
cg24870391	chr17	32612675	0.0117873
cg04744156	chr2	102865140	0.0117984
cg20357628	chr20	58179847	0.0118004
cg19274368	chr11	70331491	0.0118067
cg11088968	chr5	176050495	0.0118141
cg23185657	chr11	57298081	0.0118153
cg20069738	chr19	59031425	0.011821
cg18387198	chr7	157949267	0.0118217
cg06842537	chr14	73957451	0.0118281
cg06205205	chrX	118013154	0.0118309
cg16317038	chr1	38495051	0.0118482
cg11466504	chr5	179565362	0.0118523
cg18601426	chr7	158381220	0.0118594
cg24535823	chr17	40713676	0.0118605
cg05982399	chr3	43020846	0.0118617
cg23457622	chr22	46860228	0.0118681
cg10837429	chr5	177411733	0.0118706
cg09339301	chr6	163836245	0.011886
cg02042649	chr6	43253153	0.0118883
cg21176263	chr9	129455497	0.0119146
cg11849302	chr1	201948375	0.0119169
cg05606767	chr12	27917375	0.0119216
cg05893674	chr3	96495966	0.011932
cg16848821	chr19	7623818	0.0119356
cg15504459	chr1	38478291	0.0119389
cg11104416	chr4	1202861	0.0119407
cg25495735	chr6	169284053	0.0119432
cg06027843	chr10	102440894	0.0119458
cg00201257	chr12	57390405	0.0119516
cg12663855	chr9	95432560	0.0119585
cg21082272	chr4	1202966	0.0119612
cg16801613	chr7	150749758	0.0119659
cg11539064	chr3	120068530	0.0119721
cg08784247	chr12	81329808	0.0119737
cg06791695	chr17	80859946	0.0119746
cg20290527	chr14	65453466	0.0119768
cg07128473	chr8	116891579	0.0119776
cg25837719	chr1	61547969	0.0119887
cg07393734	chr11	44341451	0.0119935
cg06320570	chr15	42695749	0.0119939
cg03402698	chr10	1851598	0.0120001
cg07703372	chr3	67704629	0.0120005
cg09500738	chr15	87911464	0.0120034
cg26829131	chr12	54393375	0.0120037
cg09766432	chr19	7267351	0.0120074
cg04002758	chr16	28303471	0.0120097
cg04223256	chr14	78173776	0.0120123
cg24575128	chr3	52502445	0.0120152
cg04423214	chr7	104444707	0.0120197
cg07545846	chr11	133940520	0.0120213
cg18444519	chr5	134210458	0.0120299
cg21000999	chr21	27253974	0.0120372
cg19819571	chr16	71929055	0.0120386
cg08712336	chr5	168464351	0.0120543
cg06738169	chr19	30102004	0.012058
cg13171943	chr15	90294568	0.0120809
cg21689824	chr1	9134618	0.012085
cg22797900	chr20	656558	0.0120893
cg00063828	chr16	85749496	0.0120901
cg16811875	chr7	132192823	0.0120929
cg13464573	chr2	7172097	0.0121017
cg23033691	chr11	66185611	0.0121043
cg18949886	chrX	3265318	0.0121043
cg08403296	chr5	109767054	0.0121057
cg21178378	chr3	64175242	0.0121079
cg14653161	chr8	83284603	0.0121139
cg24098990	chr17	77245306	0.0121176
cg21567022	chr11	93067324	0.0121213
cg14971941	chr6	31637664	0.0121493
cg04355401	chr20	37075704	0.0121573
cg14584092	chr19	2116709	0.0121591
cg12929678	chr18	67624393	0.0121622
[truncated: 9,527 more rows]

## Sheet: Table S3_TukeyHD
Supplemental Table S3. List of significant probes discovered posthoc Tukey's test between CC and HD patients
Probe ID	chr	pos	p-value	Hyper or Hypo
cg14781374	chr10	101998405	5.42e-05	Hyper
cg04820200	chrX	41191871	0.000148993	Hypo
cg01866518	chr12	120673235	0.000170645	Hyper
cg14264910	chr17	6075558	0.000196711	Hypo
cg24454698	chr1	24126991	0.000211651	Hypo
cg05960997	chr1	31712189	0.000219834	Hyper
cg27292230	chr1	156571424	0.000224003	Hypo
cg10989870	chr22	19701868	0.000235259	Hyper
cg12356873	chr15	67835423	0.000238764	Hyper
cg24732692	chr19	3660026	0.000239353	Hypo
cg13575011	chr19	16022472	0.000323417	Hypo
cg16678686	chr20	62262515	0.000364183	Hypo
cg20817363	chr8	143560651	0.000381998	Hyper
cg01547051	chr7	150777654	0.000386536	Hypo
cg05126147	chr13	98628060	0.000399549	Hypo
cg11664313	chr13	72441676	0.000455921	Hyper
cg04971161	chr14	55794598	0.000533946	Hypo
cg03445474	chr11	34073002	0.000549276	Hypo
cg04750265	chr11	3127554	0.000592692	Hypo
cg16838001	chr19	14543874	0.000644792	Hyper
cg18294881	chr3	45429876	0.000672724	Hypo
cg13223328	chr6	31169826	0.000749488	Hypo
cg01278232	chr17	17606846	0.000829826	Hypo
cg14639919	chr9	34979468	0.000863911	Hypo
cg23918923	chr7	134144118	0.000950848	Hypo
cg01935122	chr15	41234390	0.000979267	Hypo
cg27134659	chr14	94640653	0.0010226	Hyper
cg14051288	chr4	79041898	0.00103264	Hyper
cg04920689	chr15	88800510	0.00104809	Hypo
cg11164639	chr15	91192950	0.00105482	Hypo
cg02880380	chr2	39821177	0.00105739	Hypo
cg10633526	chr3	13560246	0.00107036	Hypo
cg11361442	chr11	68841024	0.00108127	Hypo
cg11357940	chr7	57512798	0.00111403	Hypo
cg15412736	chr10	89622073	0.00113175	Hypo
cg24199204	chrX	15692963	0.0011439	Hypo
cg06841662	chr2	98809261	0.00117844	Hypo
cg01493105	chr6	33272226	0.00119767	Hyper
cg20060452	chr19	31210518	0.00123051	Hypo
cg10593493	chr12	54411753	0.00125507	Hypo
cg07562055	chr3	12883451	0.00132273	Hypo
cg14692552	chr19	39364015	0.00133166	Hypo
cg18862975	chr21	37092865	0.00136334	Hypo
cg26421448	chr1	224622516	0.00137802	Hypo
cg13298061	chr7	132770958	0.00145167	Hyper
cg14714046	chr6	41341654	0.00149681	Hyper
cg12092939	chr6	27784947	0.0014975	Hypo
cg07650712	chr11	75876135	0.00153541	Hypo
cg27348440	chr14	22090709	0.0015751	Hypo
cg24698488	chr14	23315866	0.00161585	Hyper
cg14322570	chr9	135769402	0.00162088	Hyper
cg14609520	chr10	21786227	0.00164434	Hypo
cg17200447	chr3	169386229	0.00165418	Hypo
cg27054887	chr16	67276940	0.00165775	Hyper
cg00139547	chrX	119603329	0.0016643	Hypo
cg10003974	chr7	47552912	0.00167287	Hypo
cg16317295	chr14	50017009	0.00171633	Hypo
cg05766140	chr6	391743	0.00174485	Hypo
cg20568140	chr3	46739004	0.00174973	Hypo
cg00783905	chr6	31763174	0.00179294	Hypo
cg06476344	chr2	26396290	0.00179594	Hypo
cg07099388	chr11	120207786	0.00181752	Hypo
cg08178441	chr4	185938720	0.00183393	Hypo
cg23933381	chr21	39047670	0.00183742	Hyper
cg11993086	chr1	1342795	0.00184759	Hypo
cg12572278	chr11	120081259	0.00187646	Hypo
cg02891686	chr4	24801425	0.00188086	Hyper
cg13764828	chr3	10547555	0.00188364	Hyper
cg07933493	chr12	57345934	0.00190999	Hyper
cg07873488	chr7	100662570	0.0019105	Hypo
cg04914323	chr12	102267358	0.00196293	Hyper
cg01898698	chr2	105472759	0.00198531	Hyper
cg14930955	chr3	49154635	0.00201178	Hypo
cg03574946	chr4	65723509	0.00206634	Hyper
cg21988041	chr12	104444060	0.00207055	Hypo
cg27036936	chr10	30305021	0.002132	Hypo
cg26097381	chr6	31779598	0.00214454	Hypo
cg18165251	chr10	85961024	0.00215253	Hypo
cg26842664	chr18	32821471	0.00216537	Hypo
cg18189893	chr1	150981356	0.00221181	Hypo
cg26146390	chr1	160068471	0.00221225	Hyper
cg22835941	chr19	2930848	0.00222886	Hyper
cg13675278	chr9	73189590	0.00223234	Hyper
cg17636752	chr6	45391973	0.00225438	Hypo
cg04402350	chr4	146857565	0.00226716	Hypo
cg14865516	chr5	43557751	0.00227935	Hypo
cg14997582	chr2	190611870	0.00230126	Hypo
cg03441409	chr7	89840824	0.00234981	Hypo
cg11571453	chr4	1322395	0.00236374	Hypo
cg27031448	chr13	27998168	0.00241902	Hyper
cg08039592	chr17	79086355	0.00246539	Hyper
cg13115240	chr1	178995597	0.00247971	Hypo
cg01342943	chr6	66010172	0.00252992	Hypo
cg10247061	chr13	53065411	0.00255007	Hypo
cg08918845	chr20	31595432	0.00255579	Hypo
cg15259889	chrX	24665506	0.00255655	Hypo
cg04525335	chr16	85877183	0.00255739	Hypo
cg03218146	chr4	71569885	0.00258914	Hypo
cg21701125	chr2	45877779	0.00261589	Hypo
cg01325465	chr16	85123554	0.00261643	Hypo
cg00302081	chr9	115875112	0.00261946	Hypo
cg14008098	chr1	111889064	0.00265505	Hypo
cg16026346	chr22	37915449	0.00268122	Hyper
cg05984244	chr16	31488238	0.00268359	Hypo
cg09736526	chr16	31270808	0.00279313	Hypo
cg26079753	chr12	54355528	0.00279854	Hyper
cg09766383	chr6	97285174	0.00291111	Hypo
cg04189647	chr16	963917	0.0029137	Hyper
cg22231602	chr1	241176676	0.00297758	Hypo
cg13433937	chr20	30865319	0.00299531	Hyper
cg11640756	chr6	143247810	0.00305588	Hypo
cg13423371	chr9	138701748	0.00305811	Hyper
cg14041452	chr14	38071968	0.00307658	Hyper
cg16415857	chr4	1352379	0.00307755	Hypo
cg16907167	chr2	85554779	0.00311092	Hypo
cg07502874	chr16	1040578	0.00318656	Hyper
cg03541587	chr4	178479948	0.00320352	Hyper
cg19996026	chr10	69455804	0.00321668	Hyper
cg07549526	chr16	91663	0.00326313	Hypo
cg02943305	chr7	31685368	0.00328133	Hypo
cg23273221	chr1	15382629	0.00334216	Hypo
cg26244832	chr18	77173566	0.00336091	Hypo
cg13902786	chr9	138447960	0.00336337	Hypo
cg02414555	chr2	79216742	0.00336836	Hyper
cg02422812	chr5	154062204	0.00338267	Hypo
cg13810562	chr3	192959372	0.00338315	Hypo
cg02040921	chr17	61554411	0.0034178	Hyper
cg25354169	chr15	41851047	0.00344793	Hyper
cg19430780	chr19	38397004	0.00346331	Hypo
cg01066056	chr1	53306535	0.00347296	Hyper
cg23432930	chr12	133464933	0.00349037	Hyper
cg11152167	chr1	64567482	0.00350898	Hyper
cg24005260	chr7	1138185	0.00351489	Hyper
cg09337653	chr15	75744615	0.00353891	Hypo
cg15112006	chr12	93568577	0.0035551	Hyper
cg06916729	chr5	90676249	0.00359713	Hypo
cg04574507	chr1	158301038	0.00364318	Hyper
cg07953082	chr11	45924507	0.00365571	Hypo
cg17078629	chr3	187419942	0.00367134	Hypo
cg03704912	chr17	73521354	0.00367381	Hypo
cg12363671	chr21	43491213	0.00368191	Hypo
cg18307838	chr2	228380005	0.00368308	Hypo
cg15170424	chr8	92052897	0.00369213	Hypo
cg18279150	chr1	155232227	0.00369376	Hypo
cg13781121	chr2	100942198	0.00373686	Hypo
cg22023435	chr16	89034099	0.00374413	Hypo
cg08583059	chr17	37887002	0.00374903	Hypo
cg19092620	chr1	197871626	0.00380338	Hyper
cg07851243	chr17	74707271	0.00381044	Hypo
cg15317793	chr19	12904162	0.00382038	Hypo
cg27051290	chr11	85521839	0.00383912	Hypo
cg10243681	chr15	73925924	0.00386611	Hypo
cg00664634	chr19	58513648	0.00388727	Hypo
cg05608511	chr5	36195177	0.00390666	Hypo
cg26463020	chr4	83812619	0.00391634	Hypo
cg05947596	chr6	99969103	0.0039814	Hypo
cg13931277	chr11	35558219	0.00403612	Hyper
cg24828246	chr13	19749816	0.00405179	Hypo
cg03186972	chr10	5931880	0.00406796	Hyper
cg09053366	chr17	56327168	0.00407051	Hypo
cg13950829	chr10	11060652	0.0040789	Hyper
cg04294952	chr20	36500432	0.00408696	Hyper
cg09353999	chr4	117520552	0.00412393	Hyper
cg12061285	chr19	5212165	0.00415332	Hyper
cg22286184	chr17	40829133	0.00416963	Hypo
cg04423976	chr4	75859672	0.00424084	Hypo
cg09109553	chr11	1310358	0.00424105	Hyper
cg04395377	chr16	17841862	0.00424155	Hypo
cg22809411	chr8	74884737	0.00426427	Hypo
cg12961069	chr22	39685780	0.00430183	Hyper
cg24197888	chr9	94186556	0.00433037	Hypo
cg16000463	chr19	36157677	0.0043409	Hypo
cg01157070	chr16	56228511	0.00438402	Hyper
cg06076610	chr10	116249681	0.00439111	Hypo
cg00867080	chr14	105647407	0.00439692	Hyper
cg10131910	chr8	101964575	0.00442143	Hypo
cg15003763	chr2	192950079	0.00442364	Hypo
cg22960962	chr11	45723620	0.00448927	Hyper
cg12242450	chr6	10555808	0.00449761	Hyper
cg03833604	chr12	54378500	0.00450438	Hypo
cg01995811	chr19	44079904	0.00453041	Hypo
cg21482170	chr19	6737889	0.00453943	Hypo
cg13108255	chr1	183560294	0.00455664	Hypo
cg27140220	chr8	79428434	0.0045672	Hypo
cg21942150	chr18	19784572	0.0045785	Hypo
cg18078170	chr14	62538810	0.00458692	Hypo
cg01082498	chr11	68608225	0.00461879	Hypo
cg26868306	chr10	29769658	0.00461927	Hypo
cg07851278	chr18	21033426	0.0046491	Hypo
cg09778229	chr10	48354530	0.0046596	Hyper
cg08747777	chr16	65156158	0.00468617	Hyper
cg01195732	chr14	52216012	0.00470495	Hyper
cg24211214	chr2	159762496	0.00472016	Hypo
cg12909060	chr2	99771899	0.0047506	Hypo
cg21165029	chr1	1297202	0.00476172	Hypo
cg24044049	chr14	23387907	0.00477329	Hypo
cg07051718	chr19	1438596	0.0047809	Hypo
cg14424363	chr8	42128252	0.00484728	Hypo
cg05570946	chr6	112501487	0.0048739	Hypo
cg08834989	chr2	98993614	0.00497913	Hypo
cg27619796	chr16	86756180	0.00497956	Hypo
cg16032746	chr19	54693808	0.00504993	Hypo
cg26458545	chr15	63100072	0.0051537	Hypo
cg13691428	chr7	78093472	0.00520539	Hypo
cg15604507	chr11	19263433	0.0052784	Hypo
cg16406212	chr2	24163862	0.00528745	Hypo
cg21776286	chr7	99964298	0.00533767	Hypo
cg16321806	chr12	67662976	0.00534306	Hypo
cg08737499	chr16	72127130	0.00534332	Hypo
cg14250054	chr9	35829428	0.00534819	Hyper
cg02657760	chr2	219157083	0.00534917	Hyper
cg13593566	chr14	95685640	0.00538227	Hyper
cg10476980	chrX	134051922	0.00539065	Hypo
cg00011513	chr1	152484386	0.00540983	Hypo
cg03019460	chr11	71823446	0.00541075	Hypo
cg00750481	chr13	80755568	0.00543177	Hypo
cg25777073	chr11	111472741	0.00544973	Hypo
cg03739354	chr1	212839040	0.00549093	Hyper
cg06366151	chr17	41150311	0.00549737	Hypo
cg13079429	chr11	28781311	0.00549972	Hypo
cg14673932	chr3	183872926	0.00551839	Hypo
cg02004641	chr5	140306181	0.00554625	Hyper
cg04724275	chr10	665393	0.00555127	Hypo
cg05976231	chr7	121451444	0.00555745	Hypo
cg16323843	chr3	49711263	0.00555805	Hypo
cg16513855	chr2	64371511	0.00560725	Hyper
cg06316502	chr10	348989	0.0056716	Hyper
cg10784542	chr6	169625369	0.00567247	Hypo
cg23279538	chr1	52608614	0.00570636	Hypo
cg17294081	chr20	3452173	0.00574017	Hypo
cg06752163	chr3	170588210	0.00577685	Hypo
cg15458338	chr18	904899	0.00577885	Hyper
cg19217692	chr12	57998656	0.00579846	Hyper
cg26128481	chr14	83630506	0.00580786	Hypo
cg14601136	chr3	186080043	0.00581393	Hypo
cg01078276	chr10	75670677	0.00581452	Hypo
cg19644018	chr1	36549719	0.0058449	Hypo
cg12423584	chr7	12609932	0.00589533	Hypo
cg12663321	chr1	46972470	0.00591294	Hyper
cg02607489	chr17	744829	0.0059191	Hypo
cg20061378	chr4	1791585	0.00593192	Hyper
cg02078370	chr7	126988120	0.00593887	Hypo
cg02276793	chr3	169685131	0.00594142	Hypo
cg15611151	chr12	54412269	0.00595034	Hyper
cg23076987	chr2	239990233	0.00596386	Hyper
cg18126613	chr17	31468076	0.00598568	Hypo
cg08736446	chr4	185939727	0.00600454	Hypo
cg26962595	chr11	72504889	0.00600522	Hyper
cg21616425	chr2	96869976	0.00601405	Hypo
cg10248302	chr11	61560157	0.00606192	Hypo
cg04573771	chr1	161122054	0.00607079	Hyper
cg15607311	chr17	41020659	0.00608594	Hypo
cg15921587	chr2	73144353	0.00609583	Hyper
cg17008454	chr5	118724372	0.00609831	Hypo
cg08215115	chr10	51039609	0.00610722	Hypo
cg25692002	chr6	169586434	0.00611831	Hyper
cg08600862	chr5	76939558	0.00611835	Hypo
cg18239973	chr8	28348030	0.00611854	Hypo
cg15748555	chr2	23782147	0.00616338	Hyper
cg03408033	chr3	14693299	0.00619677	Hyper
cg14734200	chr3	9780875	0.00620109	Hyper
cg15733049	chr1	2334974	0.00620739	Hyper
cg26003475	chr10	121485638	0.00620846	Hyper
cg07429908	chr13	50698635	0.00621285	Hypo
cg24446610	chr1	6134338	0.00622523	Hyper
cg19110428	chr20	30324912	0.00622539	Hypo
cg24594177	chr6	28984685	0.00625649	Hypo
cg05756415	chr17	40761330	0.0062866	Hyper
cg19478410	chr11	45256865	0.00629864	Hypo
cg16840978	chr8	37753555	0.00632707	Hypo
cg12757181	chr10	88025053	0.00633221	Hypo
cg06740600	chr19	38924436	0.00634622	Hyper
cg14421202	chr5	6378292	0.00636324	Hypo
cg05968268	chr13	97656988	0.0063741	Hypo
cg22561380	chr8	42829775	0.00645072	Hypo
cg03528538	chr11	1030347	0.00649211	Hypo
cg13976210	chr1	161719059	0.00661793	Hyper
cg06513733	chr19	1815979	0.00662895	Hyper
cg00343185	chr6	131456365	0.00664879	Hypo
cg21908116	chr6	53659077	0.00666186	Hypo
cg03915945	chr6	155635934	0.00668338	Hyper
cg12147998	chrX	92928934	0.00675576	Hyper
cg10615065	chr10	104613132	0.00680269	Hypo
cg09217023	chr3	9394237	0.00682433	Hypo
cg06189855	chr12	88535899	0.00682504	Hypo
cg05097820	chr6	168867685	0.00682918	Hyper
cg24048008	chr1	109642341	0.00685212	Hyper
cg26343366	chrX	11313511	0.0068703	Hypo
cg07863244	chr3	40547441	0.00688778	Hypo
cg14056620	chr7	44836144	0.00693015	Hyper
cg19011122	chr5	110835117	0.00694016	Hypo
cg23689441	chr1	1248347	0.00695078	Hypo
cg15675123	chr5	12623177	0.0070137	Hypo
cg00366850	chr2	45232417	0.00708099	Hypo
cg10859897	chr8	156494	0.00708381	Hyper
cg09783457	chr4	93126098	0.00710027	Hyper
cg07321536	chr4	39459897	0.00710546	Hyper
cg20297976	chr11	193062	0.00713895	Hypo
cg00389785	chr6	55035173	0.0071506	Hypo
cg19204946	chr1	207143870	0.00717102	Hypo
cg10300729	chr10	65284527	0.00717671	Hypo
cg10341310	chr8	66582206	0.00717873	Hypo
cg00597713	chr6	42947103	0.00721673	Hypo
cg12661229	chr3	49840147	0.00722945	Hypo
cg04235075	chr16	67199830	0.0073023	Hypo
cg00882235	chr1	180203488	0.00734142	Hypo
cg18299363	chr10	103816089	0.00740315	Hypo
cg09831010	chr17	41277847	0.00749654	Hypo
cg05628771	chr19	42498642	0.0075114	Hypo
cg13565401	chr6	32906532	0.00752416	Hyper
cg09716807	chr5	574169	0.00757848	Hypo
cg04812475	chr9	17906561	0.00761016	Hypo
cg05403655	chr11	125215457	0.00761588	Hyper
cg19678270	chr3	180630780	0.00764069	Hypo
cg00390049	chrX	153082274	0.00764839	Hypo
cg26701810	chr2	232523418	0.00767437	Hypo
cg12661452	chr12	125550210	0.0076807	Hypo
cg02789526	chr16	7351800	0.0076815	Hyper
cg02346241	chr16	12355340	0.00769861	Hypo
cg26301908	chr16	11350915	0.00770025	Hypo
cg02237906	chr17	72667743	0.00774382	Hyper
cg12312176	chr18	74327414	0.00780139	Hyper
cg07838730	chr18	43422371	0.00784122	Hypo
cg25191598	chr8	12809941	0.00785978	Hypo
cg08003077	chr20	44485762	0.00787188	Hypo
cg18135704	chr6	33213338	0.00789411	Hypo
cg09906193	chr4	38664952	0.00795236	Hypo
cg17321668	chr7	40174330	0.00795237	Hypo
cg14152656	chr1	249108694	0.00796742	Hyper
cg04141648	chr10	69456667	0.00797086	Hyper
cg22617367	chrX	118740614	0.00800804	Hypo
cg05276978	chr18	55815884	0.00805027	Hypo
cg21834754	chr12	52055099	0.0080742	Hypo
cg23892924	chr2	46909601	0.00809959	Hyper
cg19248893	chr1	6711161	0.00810842	Hyper
cg14263351	chr6	32030890	0.00811206	Hypo
cg02482460	chr1	89664338	0.00815197	Hypo
cg17931641	chr7	25897232	0.00815422	Hypo
cg25798000	chr2	242448045	0.0082162	Hyper
cg20472643	chr12	33591899	0.00821926	Hypo
cg08057159	chr1	145507538	0.00824143	Hypo
cg26517583	chr4	21039877	0.00836159	Hypo
cg03999434	chr12	1639034	0.00836169	Hypo
cg04763558	chr11	64870242	0.00844818	Hyper
cg04280969	chr5	126626092	0.00845986	Hypo
cg12705326	chr1	6158691	0.00847418	Hypo
cg05523057	chr5	2668571	0.00848077	Hyper
cg00132141	chr10	69456307	0.00850581	Hyper
cg13600002	chr11	11102839	0.00863404	Hypo
cg19995197	chr6	151645438	0.00864957	Hypo
cg25355226	chr3	150320980	0.0086584	Hypo
cg15589354	chr1	229760606	0.00866067	Hyper
cg01290718	chr7	158858508	0.00867764	Hyper
cg12368612	chr12	115135999	0.00870047	Hypo
cg03506216	chr8	11550001	0.00870526	Hypo
cg24725560	chr11	32605793	0.00872215	Hypo
cg12308746	chr2	172952415	0.00872391	Hypo
cg19577054	chr5	138775315	0.00876216	Hypo
cg00618155	chr10	72459629	0.00878107	Hyper
cg02576219	chr20	34894885	0.00878442	Hypo
cg19919335	chrX	80457556	0.00881207	Hyper
cg12183549	chr6	11112237	0.00883563	Hypo
cg24885556	chr12	56105991	0.00891084	Hypo
cg04366104	chr2	64872418	0.00893297	Hypo
cg18484162	chr3	33760207	0.00897857	Hyper
cg09020927	chr5	150058090	0.00901715	Hyper
cg12693641	chr11	61349543	0.00904046	Hypo
cg12690127	chr12	7055683	0.00905483	Hypo
cg08457332	chr10	1222504	0.0090737	Hypo
cg00171634	chr3	125094538	0.00910294	Hypo
cg17051623	chr1	23810250	0.00911158	Hypo
cg07373723	chr7	110838461	0.0091191	Hyper
cg26836125	chr6	154847963	0.00912342	Hypo
cg25479216	chr9	100818684	0.00915512	Hypo
cg13208438	chr15	78296041	0.00916444	Hyper
cg12929678	chr18	67624393	0.00918986	Hypo
cg15743657	chr1	19186787	0.00921202	Hypo
cg27007356	chr12	132547302	0.00921788	Hyper
cg18444519	chr5	134210458	0.00923007	Hyper
cg09905511	chr2	77621916	0.00929443	Hypo
cg01027937	chr4	74486080	0.00931606	Hypo
cg09134012	chr17	12921796	0.00933438	Hypo
cg14718326	chr3	186649285	0.0093382	Hypo
cg17104900	chr12	121837726	0.00935738	Hypo
cg20746084	chr3	44666508	0.00938533	Hyper
cg19935909	chr5	178759017	0.00941497	Hyper
cg12495649	chr7	2120268	0.0094337	Hypo
cg20667124	chr19	3187880	0.00943895	Hyper
cg07786776	chr17	40250289	0.00945492	Hypo
cg21358381	chr17	42019637	0.0094562	Hypo
cg01128482	chr2	177028621	0.00946996	Hyper
cg02220499	chr16	19729278	0.00948364	Hypo
cg20739912	chr4	3294241	0.00953757	Hyper
cg09909740	chr14	56225464	0.0095497	Hypo
cg20357628	chr20	58179847	0.00955532	Hyper
cg12088612	chr8	145066636	0.00957079	Hyper
cg10283737	chr1	112533749	0.00957569	Hypo
cg22489754	chr13	110790380	0.00958457	Hypo
cg21178378	chr3	64175242	0.00959738	Hypo
cg21309464	chr8	106656904	0.00962119	Hypo
cg13407446	chr9	123698965	0.00962585	Hypo
cg08913013	chr6	30866849	0.00967525	Hyper
cg02624770	chr7	28997137	0.00977935	Hypo
cg07545846	chr11	133940520	0.00984741	Hyper
cg03851159	chr10	118891090	0.00986151	Hypo
cg14761417	chr7	130636860	0.00986986	Hyper
cg03386991	chr22	38349751	0.00990506	Hyper
cg05391628	chr12	49463937	0.00990882	Hypo
cg13682722	chr14	90798568	0.00992115	Hypo
cg03553964	chr10	135082110	0.00993841	Hyper
cg26668906	chr6	169086272	0.00997679	Hyper
cg05513661	chr17	58310096	0.0100052	Hypo
cg04206797	chr17	36689639	0.010035	Hyper
cg05376738	chr1	212923780	0.01005	Hypo
cg22233093	chr11	65381871	0.010092	Hypo
cg24517377	chr11	118869147	0.0101255	Hypo
cg24152297	chr1	156218676	0.0101412	Hypo
cg04295297	chr6	135502378	0.0102086	Hypo
cg17186444	chr15	29561501	0.0102136	Hypo
cg05536286	chr15	92972514	0.0102179	Hypo
cg16608338	chr6	88053646	0.0102206	Hypo
cg25837719	chr1	61547969	0.0102657	Hyper
cg24399924	chr2	85980533	0.010287	Hyper
cg14940408	chr18	77500324	0.0103219	Hypo
cg10275056	chrX	153029223	0.0103289	Hypo
cg20064153	chrX	12993759	0.0103557	Hypo
cg25236791	chr3	52302252	0.0103877	Hypo
cg27018240	chr12	68647387	0.010403	Hyper
cg25635840	chr17	26898051	0.010417	Hypo
cg22008075	chr1	118215567	0.0104619	Hyper
cg00160359	chr12	49178192	0.0104905	Hypo
cg16477091	chr17	56833000	0.0105091	Hypo
cg20152152	chr11	67219241	0.0105167	Hyper
cg26070889	chr1	92100107	0.0106097	Hyper
cg18172802	chr2	128943960	0.0106434	Hypo
cg01425670	chr1	72749015	0.0106498	Hypo
cg14686207	chr11	44069008	0.0106504	Hypo
cg07237939	chr6	160769754	0.0106615	Hypo
cg08403296	chr5	109767054	0.0107217	Hypo
cg22044840	chrX	11129352	0.0107356	Hyper
cg25945788	chr8	11570318	0.0107387	Hypo
cg22691333	chr7	6523611	0.0107513	Hypo
cg13596200	chr2	26257549	0.0107822	Hypo
cg11812143	chr1	179928412	0.0108205	Hypo
cg09932730	chr7	135198360	0.0108258	Hypo
cg14387428	chr11	118023538	0.0108329	Hyper
cg04475095	chr12	8596844	0.0108347	Hyper
cg14572728	chr9	98279112	0.0108519	Hypo
cg00970824	chr7	2115547	0.0108537	Hypo
cg05029567	chr5	148724845	0.0108631	Hypo
cg25114781	chr14	92996919	0.0109044	Hypo
cg17408923	chr2	109335769	0.0109196	Hypo
cg12699080	chr1	27320066	0.0109284	Hypo
cg11072498	chr2	87035609	0.0109508	Hypo
cg00958578	chr16	103715	0.0109513	Hypo
cg01966816	chr3	131246020	0.0109896	Hypo
cg02741426	chr8	77619401	0.0109905	Hyper
cg06540283	chr11	75337235	0.0109908	Hyper
cg03294668	chr3	52570816	0.0109949	Hypo
cg04992326	chr16	67969823	0.0110066	Hypo
cg06467025	chr22	46614169	0.011013	Hyper
cg21470120	chr12	131260791	0.0110215	Hypo
cg12905114	chr9	140008784	0.0110357	Hypo
cg02227867	chr8	22457446	0.011104	Hypo
cg20593128	chrX	136116274	0.011126	Hypo
cg14002287	chr11	77757287	0.0111402	Hypo
cg18800641	chr6	168867541	0.0111448	Hyper
cg19534423	chrX	136647133	0.0111745	Hypo
cg26789319	chr5	60995472	0.011175	Hypo
cg09449449	chr16	14357888	0.0112053	Hypo
cg19558848	chr17	10559323	0.0112157	Hypo
cg10338764	chr2	178417690	0.0112684	Hypo
cg18269079	chr6	4812280	0.0112986	Hypo
cg22268164	chr8	110099750	0.0113232	Hypo
cg09164955	chr10	64564266	0.0113408	Hypo
cg00775695	chr9	14693648	0.0113783	Hypo
cg03892735	chr3	123506296	0.0114079	Hypo
cg01959238	chr16	85200915	0.011461	Hyper
cg12448934	chr12	7283049	0.0114656	Hypo
cg06757775	chr2	201827671	0.011469	Hypo
cg04557665	chr10	114712410	0.0114715	Hypo
cg13565152	chr9	35815219	0.0114818	Hypo
cg06002976	chr12	30848160	0.0115339	Hypo
cg18639499	chr5	126366538	0.0115389	Hypo
cg26153954	chr21	27543721	0.0116075	Hyper
cg10784386	chr5	79330943	0.0116121	Hyper
cg23711144	chr16	3108784	0.0116474	Hypo
cg25123566	chr12	47610734	0.0116498	Hypo
cg21066537	chr9	139965076	0.0116656	Hypo
cg24484540	chr11	66038483	0.0117475	Hyper
cg23457622	chr22	46860228	0.0117666	Hyper
cg03390211	chr16	325826	0.0117696	Hyper
cg16250177	chr7	130353978	0.0117739	Hypo
cg10382365	chr16	88105065	0.011785	Hyper
cg23330385	chr2	187385911	0.0118196	Hypo
cg24841008	chr22	29663991	0.0118563	Hypo
cg06156260	chr1	25292412	0.0118717	Hypo
cg17153727	chr6	50812112	0.0118784	Hyper
cg21959874	chr1	166809384	0.0118994	Hypo
cg26638069	chr2	218801403	0.011904	Hyper
cg14055655	chr19	50117794	0.0119265	Hypo
cg20023578	chr10	114709626	0.0119285	Hypo
cg11698119	chr12	53344746	0.0119406	Hypo
cg12367520	chr2	86564127	0.0119758	Hypo
cg17556578	chr15	63481415	0.0119839	Hypo
cg18644481	chr6	31854849	0.0119985	Hyper
cg27445265	chr10	127512028	0.0120226	Hypo
cg10456628	chr16	89302571	0.0120432	Hypo
cg17697457	chr19	45582312	0.0120456	Hypo
cg27207530	chr16	89357600	0.0120548	Hyper
cg02285887	chr7	20817927	0.012066	Hypo
cg10418626	chr14	69052740	0.0120697	Hyper
cg10809622	chr6	167511399	0.0120731	Hyper
cg10177465	chr17	77536811	0.012076	Hypo
cg23696834	chr6	42928345	0.0120906	Hypo
cg06350161	chr1	43834196	0.0120942	Hypo
cg15664152	chr7	129008407	0.0121015	Hypo
cg15102430	chr5	169322052	0.0121285	Hyper
cg10490795	chr5	150035893	0.0121541	Hypo
cg03413419	chr11	63763834	0.0121761	Hyper
cg07676349	chr19	5242136	0.0121902	Hyper
cg12095127	chr17	1419363	0.0121947	Hypo
cg25342481	chr1	47449205	0.012196	Hypo
cg14737574	chrX	134478512	0.0122074	Hypo
cg22563937	chr13	107649044	0.0122805	Hypo
cg24598495	chr13	37064804	0.0123148	Hypo
cg08428949	chr15	43208721	0.0123474	Hypo
cg02319016	chr3	196469777	0.0123616	Hyper
cg25866738	chr7	63812985	0.0123628	Hypo
cg24013599	chr8	101315424	0.0123661	Hypo
cg05014245	chr10	82172262	0.0123981	Hyper
cg07810967	chr5	131993925	0.0123996	Hyper
cg17822352	chrX	102531965	0.0124462	Hypo
cg25117062	chr2	10442836	0.0124559	Hyper
cg19155699	chr3	196050902	0.0125043	Hyper
cg22950899	chr19	5253997	0.0125256	Hypo
cg20243626	chr1	220263520	0.0125449	Hypo
cg18958684	chr15	41952429	0.0125608	Hypo
cg08669447	chr19	44203749	0.0125671	Hypo
cg24682541	chr22	50487496	0.012571	Hypo
cg16410816	chr22	32554848	0.0125713	Hypo
cg21635854	chr11	20184350	0.0125726	Hyper
cg01351830	chr16	2024435	0.0125789	Hyper
cg18702576	chr22	38243855	0.0126137	Hyper
cg16124975	chr17	79938941	0.0126478	Hypo
cg22594055	chr5	131832675	0.0126703	Hypo
cg12269161	chr6	143178039	0.0126876	Hypo
cg11320438	chr19	50458233	0.0126888	Hypo
cg04800569	chr19	55888003	0.0127069	Hypo
cg02465177	chr18	77125778	0.0128051	Hypo
cg14324255	chr13	52980516	0.0128061	Hypo
cg27519016	chr13	114280887	0.012817	Hypo
cg05974232	chr13	79233273	0.0128372	Hypo
cg19311253	chr7	65971710	0.0128407	Hyper
cg14094543	chr4	100870750	0.0128764	Hypo
cg23185657	chr11	57298081	0.0129273	Hypo
cg23208587	chr19	36193407	0.0129519	Hypo
cg01437411	chr12	7033911	0.0129745	Hypo
cg27665985	chr15	66116727	0.0129875	Hypo
cg09023869	chr10	49699321	0.0129953	Hypo
cg17935214	chr18	76643716	0.013004	Hypo
cg16743048	chr12	77457099	0.0130324	Hypo
cg09397375	chr1	249132081	0.0130393	Hypo
cg00498360	chr17	64504304	0.0130506	Hyper
cg06704469	chr6	89888334	0.0130582	Hyper
cg15512832	chr10	134505227	0.0130616	Hyper
cg18547299	chr19	14049578	0.0131235	Hypo
cg15286618	chr11	67250164	0.013136	Hypo
cg22674717	chr16	51185394	0.0131574	Hypo
cg26369382	chr7	100240341	0.0131588	Hypo
cg03081303	chr19	34664167	0.0131594	Hypo
cg10346092	chr17	40086752	0.0131682	Hyper
cg07393734	chr11	44341451	0.0131699	Hypo
cg26822414	chr8	65492615	0.0131902	Hypo
cg07757386	chr14	102771445	0.0132796	Hypo
cg05433490	chr16	1133247	0.0132824	Hypo
cg13649400	chrX	54209968	0.0132937	Hyper
cg09339301	chr6	163836245	0.0132956	Hypo
cg23487424	chr10	15022616	0.0132962	Hyper
cg03183451	chr2	46220673	0.0133023	Hypo
cg06382546	chr2	141039361	0.013307	Hypo
cg13372927	chr11	111896293	0.0133192	Hyper
cg13593297	chr4	123844277	0.0133289	Hypo
cg23977108	chr16	14724300	0.0133588	Hypo
cg14090409	chr17	80067151	0.0133618	Hypo
cg10625092	chr22	18121415	0.0133648	Hypo
cg08644263	chr5	28078066	0.0133858	Hyper
cg00546307	chr1	1946355	0.0133868	Hypo
cg09045552	chr2	169506620	0.0134057	Hypo
cg13922124	chr7	105221991	0.0134271	Hypo
cg25468863	chr13	36920660	0.0134322	Hypo
cg05742782	chrX	119766601	0.0134797	Hypo
cg20766467	chr3	184097946	0.0134835	Hyper
cg26533273	chr4	113626495	0.0134944	Hyper
cg14784788	chr5	137667435	0.0134958	Hypo
cg09506385	chr19	39616217	0.0135071	Hypo
cg01744987	chr12	102271623	0.0135291	Hypo
cg03469793	chr1	180199269	0.0135417	Hyper
cg10132157	chr15	72564668	0.0135435	Hypo
cg22682162	chr6	97731065	0.0135449	Hypo
cg03604573	chr12	111807114	0.0135465	Hypo
cg23517124	chr12	50419441	0.0135489	Hypo
cg08818525	chr1	111683302	0.0135659	Hypo
cg01500570	chr17	78667767	0.0136361	Hyper
cg05785141	chr19	53361066	0.0136489	Hypo
cg10720654	chr9	33676517	0.0136674	Hyper
cg04953385	chr3	10362520	0.0136984	Hypo
cg23731054	chr1	35658861	0.0137308	Hypo
cg10095078	chr7	44964561	0.013792	Hypo
cg26232870	chr5	79378709	0.013831	Hypo
cg24452050	chr3	156806529	0.0138409	Hypo
cg09848659	chr4	157892087	0.0138544	Hypo
cg08276739	chr1	86621931	0.0138552	Hypo
cg06842537	chr14	73957451	0.0139396	Hypo
cg01785566	chr16	78617678	0.0139443	Hypo
cg01816146	chr22	48952883	0.0139591	Hypo
cg24082347	chr12	122065180	0.0139627	Hypo
cg21972382	chr2	29339076	0.0139633	Hypo
cg02365596	chr2	24413782	0.0139645	Hyper
cg05349349	chr20	24784216	0.0139669	Hypo
cg18455978	chr19	39421261	0.0139902	Hypo
cg08846112	chr8	121598484	0.0139934	Hypo
cg01522553	chr1	110775554	0.0140062	Hyper
cg03807741	chr11	62496448	0.0140388	Hypo
cg10038085	chr1	165797905	0.0140555	Hypo
cg04266908	chr4	873633	0.0140852	Hypo
cg15504459	chr1	38478291	0.0141026	Hypo
cg25420398	chr3	133968920	0.0141028	Hypo
cg15167893	chrX	68836774	0.0141079	Hypo
cg04014686	chr3	116164943	0.0141102	Hyper
cg21176263	chr9	129455497	0.0141305	Hypo
cg13800496	chr6	144901284	0.0141319	Hypo
cg13829597	chr17	42264871	0.0141923	Hyper
cg03580351	chr2	17935719	0.0142009	Hypo
cg14393609	chr7	65229607	0.0142523	Hyper
cg24478129	chr1	246592123	0.0142528	Hypo
cg06027843	chr10	102440894	0.0142595	Hypo
cg15470750	chr1	155278344	0.0142679	Hypo
cg03958104	chrX	41546844	0.014291	Hypo
cg23208881	chr15	91411495	0.0143193	Hypo
cg20066077	chr10	13344258	0.0143216	Hypo
cg07169295	chr11	66793514	0.0143284	Hypo
cg09202263	chr11	2398494	0.0143749	Hyper
cg03169527	chr3	11888582	0.0144012	Hypo
cg24640641	chr6	31939768	0.0144257	Hypo
cg15625451	chr1	8878225	0.014435	Hypo
cg14509631	chr5	52694172	0.0144503	Hypo
cg02847500	chrX	139587184	0.014455	Hypo
cg17978844	chr19	40854664	0.0144569	Hypo
cg09648454	chr16	48157560	0.0144645	Hypo
cg00201257	chr12	57390405	0.0145711	Hyper
cg21370455	chr12	132963070	0.0145883	Hypo
cg11996209	chr7	29599895	0.0145924	Hyper
cg04940089	chr13	114276785	0.0145973	Hyper
cg20757758	chr1	42922000	0.0146116	Hypo
cg17297238	chr5	140871590	0.0146157	Hypo
cg22459517	chr19	55587193	0.0146271	Hyper
cg27026926	chr8	55047623	0.0146607	Hypo
cg10818284	chrX	49056605	0.0146757	Hypo
cg18876623	chr14	104309446	0.0147204	Hypo
cg11155082	chr12	109915172	0.0147204	Hyper
cg06598386	chr12	67830705	0.0147232	Hypo
cg26868799	chr11	64902564	0.0147464	Hypo
cg05032098	chrX	102840912	0.0147496	Hyper
cg15928446	chr16	30661850	0.0147727	Hypo
cg23227285	chr7	7676611	0.0147957	Hypo
cg10702669	chr16	2546265	0.0148366	Hyper
cg09234578	chrX	17394642	0.0148377	Hypo
cg20996348	chr1	202208198	0.0148437	Hyper
cg18422443	chr12	88974386	0.0148483	Hypo
cg09439010	chr4	55852467	0.0148914	Hyper
cg26829131	chr12	54393375	0.014903	Hypo
cg07276007	chr11	969000	0.0149763	Hypo
cg27102864	chr16	58535418	0.01499	Hypo
cg00592411	chr22	19787329	0.0150067	Hyper
cg10998744	chr22	30685926	0.0150291	Hypo
cg00683980	chr15	31383719	0.0150483	Hyper
cg05606767	chr12	27917375	0.0150484	Hyper
cg18951674	chr11	93641499	0.0150643	Hyper
cg19731259	chr14	78227691	0.0150654	Hypo
cg16857015	chr3	49142290	0.015108	Hypo
cg13978902	chr6	26120728	0.0151344	Hyper
cg04043376	chr11	65383415	0.0151397	Hypo
cg18117094	chr1	17240389	0.0151468	Hyper
cg25404233	chr7	141402306	0.0151662	Hypo
cg22988146	chr10	3239873	0.0151703	Hypo
cg14516517	chr7	128096174	0.0152283	Hyper
cg05563450	chr7	138603324	0.0152398	Hyper
cg22055932	chr19	10444017	0.0152815	Hyper
cg26229066	chr2	235901907	0.0152933	Hypo
cg15084390	chr5	475085	0.0153656	Hyper
cg18510056	chr10	77163383	0.0153716	Hypo
cg21900829	chr7	150818264	0.015381	Hypo
cg21389901	chr2	162271412	0.0153977	Hypo
cg07188523	chr6	44528793	0.0154005	Hyper
cg24756170	chr17	40760822	0.0154072	Hypo
cg22442883	chr1	19955786	0.0154131	Hyper
cg17352462	chr10	134364082	0.015447	Hypo
cg11253356	chrX	103810926	0.01545	Hypo
cg07336426	chr15	99561687	0.0154881	Hypo
cg20258811	chr2	175869688	0.0154954	Hyper
cg13788061	chrX	78623020	0.0155089	Hypo
cg22846506	chr19	3036284	0.0155136	Hypo
cg06011073	chr20	56754941	0.0155197	Hypo
cg19866594	chr8	73848457	0.0155375	Hyper
cg03505117	chr4	113441608	0.0155505	Hyper
cg02258788	chr3	134081000	0.0155527	Hypo
cg23815673	chr4	15726991	0.0155626	Hyper
cg25983635	chr4	95678918	0.0155652	Hypo
cg21689824	chr1	9134618	0.0155986	Hypo
cg14263779	chr22	48945175	0.0156019	Hypo
cg00452257	chr19	40006451	0.01563	Hypo
cg10926516	chr16	84151109	0.0157036	Hypo
cg18563680	chr19	42721920	0.0157178	Hyper
cg09626636	chr7	19151058	0.0157512	Hyper
cg17123135	chr8	91657290	0.0157582	Hypo
cg22693978	chr7	28448936	0.0157616	Hypo
cg11808531	chr12	133201891	0.0158049	Hypo
cg01873977	chr8	125699897	0.0158252	Hypo
cg27079322	chr17	59530436	0.0158495	Hyper
cg26075213	chr5	79554534	0.0158518	Hyper
cg21938149	chr5	107746626	0.0158549	Hypo
cg12053462	chr1	91170011	0.0158621	Hyper
cg05343548	chr20	56962354	0.0158639	Hypo
cg23965077	chr6	31866063	0.0158708	Hypo
cg10096052	chr16	615709	0.0159016	Hypo
cg20193104	chr6	31588802	0.0159124	Hyper
cg17279327	chr17	27047567	0.0159194	Hypo
cg05624226	chr5	180325954	0.0159227	Hyper
cg10272968	chr19	2611105	0.0159786	Hypo
cg24962978	chr11	118889279	0.0159808	Hypo
cg00604382	chr5	146612993	0.015995	Hyper
cg10352205	chr13	34217479	0.0160136	Hyper
cg15690316	chr6	32096359	0.0160171	Hypo
cg15903404	chr17	62506925	0.0160172	Hypo
cg19615228	chr7	4772314	0.016038	Hyper
cg05777672	chr7	1661599	0.0160819	Hypo
cg04269791	chr2	159440541	0.016084	Hypo
cg19743168	chr1	23544995	0.0161138	Hypo
cg09829983	chr2	7017698	0.0161363	Hypo
cg22109930	chr1	1101302	0.0161376	Hypo
cg04414542	chr19	1947832	0.0161524	Hypo
cg00848394	chr3	52188768	0.016164	Hypo
cg12832988	chr10	14880938	0.0161672	Hypo
cg26333594	chr19	58330952	0.0161694	Hypo
cg07959771	chr7	121956740	0.0161888	Hypo
cg17197519	chr15	65541267	0.0162077	Hypo
cg18442758	chr10	51487635	0.0162181	Hyper
cg06956500	chr1	173684595	0.0162364	Hyper
cg02944312	chr7	3207719	0.0162397	Hypo
cg24401020	chr10	127588814	0.0162692	Hypo
cg03680348	chr6	169086341	0.0162916	Hyper
cg14713118	chr8	98787351	0.0162985	Hypo
cg15439466	chr13	48612038	0.0163022	Hypo
cg17434273	chr12	50419475	0.0163132	Hypo
cg22726039	chr2	32390678	0.0163142	Hypo
cg24656492	chr10	70940659	0.0163342	Hypo
cg25833989	chr15	74426957	0.0163785	Hypo
cg04968084	chr10	932596	0.0163827	Hypo
cg27329995	chrX	35816376	0.0163833	Hyper
cg09928842	chr8	135845050	0.0163868	Hypo
cg21760862	chrX	55187532	0.0163879	Hypo
cg04771433	chr1	2064216	0.0163976	Hyper
cg15727920	chr1	7914017	0.016402	Hypo
cg18894815	chr4	13546292	0.0164208	Hypo
cg26824949	chr1	160232436	0.0164374	Hypo
cg11817631	chr11	85522609	0.0164435	Hypo
cg26168975	chr1	222887019	0.0164469	Hypo
cg19751098	chr19	4831974	0.0164834	Hypo
cg23251640	chr5	14011416	0.0164838	Hypo
cg25467603	chr19	984168	0.0164879	Hypo
cg13525064	chr2	73114426	0.0164883	Hypo
cg24613923	chr17	34091523	0.0165106	Hypo
cg10646962	chr15	62544447	0.0165194	Hypo
cg20082196	chr19	49116824	0.0165604	Hypo
cg11387248	chr19	43269877	0.0165622	Hyper
cg14626797	chr1	67520258	0.0165773	Hypo
cg10001534	chr19	1886679	0.0166275	Hypo
cg00548098	chr16	11295667	0.0166502	Hypo
cg16004202	chr4	159689901	0.01668	Hyper
cg02463791	chr6	43196812	0.0167295	Hypo
cg09943714	chr10	413744	0.0167359	Hypo
cg11462509	chr7	108165983	0.0167408	Hypo
cg11119412	chr5	81144818	0.0167612	Hypo
cg03216043	chr19	10928639	0.0167697	Hyper
cg25804359	chr2	2703296	0.016774	Hypo
cg01398327	chr5	43067133	0.0168059	Hypo
cg04348183	chr1	31193990	0.0168654	Hypo
cg25266109	chr19	12404608	0.0168673	Hypo
cg02844051	chr19	36004233	0.0168712	Hypo
cg17397259	chr14	96858380	0.0169016	Hypo
cg15296538	chr5	178203469	0.0169554	Hypo
cg10289080	chr4	175138686	0.0169757	Hypo
cg02734408	chr15	99502684	0.0169815	Hyper
cg08753468	chr7	71911541	0.0169853	Hyper
cg03693403	chr13	66929165	0.0170383	Hypo
cg02629586	chr12	57345407	0.0170441	Hyper
cg20342374	chr4	140005160	0.0170503	Hypo
cg11233236	chr2	242576818	0.0170619	Hypo
cg23302884	chr18	44338147	0.0170671	Hypo
cg00564465	chr8	61083352	0.0171262	Hypo
cg25005112	chr6	28911938	0.0171609	Hypo
cg07145930	chr5	151151000	0.0171757	Hyper
cg26879951	chr6	70503768	0.0171849	Hypo
cg26877588	chr18	61455379	0.0171997	Hypo
cg05165989	chr2	26101121	0.0172608	Hypo
cg19620134	chr6	119669801	0.0172983	Hypo
cg11400325	chr1	168215313	0.0173136	Hypo
cg00586817	chr2	200329872	0.0173281	Hyper
cg01511647	chr14	81901907	0.0173445	Hypo
cg07556829	chr11	789849	0.0173794	Hyper
cg11542165	chr20	43029992	0.0174405	Hypo
cg10122326	chr6	28072925	0.0174525	Hypo
cg23346781	chr17	1412449	0.0174892	Hypo
cg19050914	chrX	100871603	0.0175126	Hyper
cg03538499	chr1	27941694	0.0175486	Hyper
cg16105461	chr11	61485853	0.0175541	Hyper
cg16452329	chr17	79818544	0.0175678	Hyper
cg13921352	chr3	68981890	0.0175688	Hypo
cg01653327	chr8	29156804	0.0175754	Hyper
cg06068991	chr11	20140241	0.0175868	Hypo
cg14425733	chr22	46451214	0.0175922	Hypo
cg26563248	chr16	33965435	0.0176289	Hypo
cg25134818	chr7	16690052	0.0176624	Hypo
cg19014730	chr6	35635985	0.0176673	Hypo
cg01843058	chr22	26908119	0.017791	Hypo
cg02824980	chr19	15783725	0.0178097	Hypo
cg23469448	chr12	114232746	0.0178255	Hypo
cg03713642	chr16	22825100	0.017838	Hypo
cg15761814	chr2	109403565	0.0179253	Hypo
cg21373263	chr10	126751982	0.0179413	Hypo
cg02515422	chr9	120466493	0.0179435	Hypo
cg25311470	chr7	107950866	0.0179453	Hypo
cg13625026	chr11	1146419	0.017986	Hypo
cg07602492	chr1	72750241	0.0179868	Hypo
cg08140114	chr6	139482238	0.0180136	Hypo
cg00061989	chr17	37618682	0.0180172	Hypo
cg06677890	chr5	149887486	0.0180188	Hypo
cg27172877	chr11	124806777	0.0180494	Hyper
cg26700407	chr16	22167861	0.0180526	Hyper
cg08227141	chr11	24849257	0.0180574	Hypo
cg05940691	chr1	241912764	0.0180575	Hyper
cg14074641	chr16	48181753	0.0181075	Hypo
cg01920373	chr16	66968627	0.0181353	Hyper
cg14058869	chr11	66258774	0.0181725	Hypo
cg18425653	chr7	158858630	0.0181779	Hyper
cg07500976	chr19	13261292	0.0182061	Hypo
cg07063171	chr13	53429468	0.0182337	Hypo
cg14633562	chr17	58755080	0.0182574	Hypo
cg16519399	chr11	63853037	0.018265	Hypo
cg03662014	chr16	29086271	0.0182782	Hyper
cg20744943	chr5	126988869	0.0182908	Hypo
cg19701879	chr4	23881105	0.0183162	Hypo
cg24504349	chr4	120974344	0.018322	Hypo
cg01343424	chr10	31073383	0.018335	Hypo
cg01568998	chr8	68864782	0.0183459	Hypo
cg10504365	chr1	231297617	0.0183632	Hypo
cg02020371	chr15	65472802	0.0183873	Hypo
cg04939326	chr11	73278053	0.0183908	Hyper
cg25675393	chr21	46494274	0.0184005	Hyper
cg08464860	chrX	63007070	0.0184017	Hypo
cg17502267	chr15	59981239	0.0184089	Hyper
cg10858103	chr2	5866470	0.0184098	Hypo
cg11837417	chr19	51873544	0.0184463	Hypo
cg10592734	chr7	139570596	0.0184551	Hyper
cg07068273	chr12	49364199	0.0185034	Hypo
cg12538369	chr19	40932019	0.0185041	Hypo
cg02742139	chrX	153776358	0.0185044	Hypo
cg24432295	chr17	70101836	0.0185269	Hypo
cg11227559	chr5	10251089	0.0185298	Hypo
cg04856657	chr1	24286151	0.018531	Hyper
cg18067859	chr17	33776345	0.0185434	Hypo
cg07888926	chr16	70834945	0.0185457	Hyper
cg11342046	chr2	242641489	0.0185736	Hypo
cg14080475	chr9	117150495	0.0186069	Hypo
cg07735577	chr4	141019154	0.0186524	Hypo
cg19714241	chr21	15755380	0.018662	Hypo
cg00859112	chr14	99736559	0.0186696	Hypo
cg15674899	chr5	150618077	0.0186822	Hyper
cg08529345	chr16	54971700	0.0186852	Hyper
cg26342533	chr11	2299679	0.0186854	Hypo
cg23699148	chr19	53087184	0.0186855	Hypo
cg18004856	chr3	46029278	0.0187116	Hyper
cg22584335	chr2	27806067	0.0187239	Hyper
cg12955895	chr19	39138314	0.0187327	Hyper
cg07155553	chr6	32178155	0.0187417	Hypo
cg05985407	chr3	150810969	0.0187434	Hypo
cg00625776	chr12	53297384	0.0187593	Hypo
cg09790137	chr14	21439440	0.0187632	Hypo
cg01869750	chr5	64920154	0.0188056	Hypo
cg01813738	chr6	1706830	0.0188219	Hypo
cg10200388	chr1	50896185	0.0188358	Hyper
cg26265390	chr6	168867606	0.0188524	Hyper
cg17059694	chr2	105473800	0.0188805	Hypo
cg04570208	chr10	134460392	0.01894	Hyper
cg05843257	chr22	24951377	0.0189442	Hypo
cg18868357	chr2	20425395	0.0189568	Hyper
cg14977037	chr12	57480798	0.0189582	Hypo
cg17419049	chr2	74097688	0.0189911	Hypo
cg07760720	chr5	140080012	0.019011	Hypo
cg13364756	chr7	99425193	0.0190111	Hypo
cg09530179	chr11	18600693	0.0190145	Hypo
cg12492753	chr12	49453322	0.0190162	Hypo
cg03654774	chr3	98376938	0.0190272	Hyper
cg22901664	chr7	76005319	0.0190445	Hyper
cg07367224	chr20	30697256	0.0190551	Hypo
cg20382081	chr7	99512905	0.0190612	Hyper
cg16143325	chr3	141495473	0.0190618	Hyper
cg07185425	chr1	234365756	0.0190632	Hyper
cg13356896	chr2	198650987	0.01908	Hyper
cg26047127	chr11	117743514	0.0190819	Hyper
cg11369148	chr20	25176157	0.0191108	Hypo
cg10846615	chr2	119599189	0.0191183	Hyper
cg17042009	chr10	101293083	0.0191318	Hypo
cg08531017	chr11	117352692	0.0191765	Hypo
cg22369009	chr19	47519086	0.0191765	Hypo
cg14706338	chr3	82178370	0.0191889	Hypo
cg03510194	chr5	134788007	0.019217	Hypo
cg06546717	chr12	113659579	0.0192571	Hypo
cg02215374	chrX	46407390	0.019263	Hypo
cg03189022	chrX	153237590	0.0192637	Hyper
cg16885725	chr6	167511486	0.0192721	Hyper
cg16280313	chr11	45939543	0.0192851	Hypo
cg24548833	chr19	17007698	0.0192862	Hypo
cg03697411	chr14	101419376	0.0192978	Hypo
cg10475689	chr16	12142335	0.0193306	Hypo
cg11241549	chr6	56114591	0.0193385	Hypo
cg18949886	chrX	3265318	0.0193943	Hyper
cg25092247	chr3	15140607	0.0194209	Hypo
cg22384877	chr8	145626898	0.0194244	Hyper
cg01980222	chr6	41130917	0.0194491	Hypo
cg18367751	chr2	219849782	0.0194598	Hypo
cg14900388	chr21	32716584	0.0194615	Hypo
cg18106800	chr5	94890715	0.0194976	Hypo
cg20557534	chr7	105925814	0.0195117	Hyper
cg13547657	chr6	33379193	0.0195363	Hypo
cg25595571	chr14	104029029	0.0195378	Hyper
cg17174146	chr11	74303501	0.0195698	Hyper
cg00236052	chr12	132683752	0.0195767	Hyper
cg12653788	chr1	223565102	0.0195907	Hypo
cg17434724	chr17	7737052	0.0195972	Hypo
cg18824840	chr14	63742947	0.0196133	Hypo
cg21451110	chr4	190938633	0.019623	Hypo
cg15825373	chr1	947153	0.0196344	Hypo
cg05936059	chr9	139561004	0.0196468	Hypo
cg05665136	chr5	64919882	0.019649	Hypo
cg04496304	chr8	1441539	0.019666	Hyper
cg22708635	chr5	1395355	0.0196921	Hyper
cg03598185	chr19	1915311	0.0197092	Hyper
cg13376404	chr17	34077293	0.019715	Hypo
cg09456065	chr15	56759655	0.0197274	Hypo
cg26366554	chr6	138610113	0.0197279	Hypo
cg14604065	chr9	140079618	0.019729	Hypo
cg03179291	chr17	3791902	0.0197552	Hypo
cg07210996	chr2	48338725	0.0198115	Hypo
cg09284102	chr16	66116829	0.0198119	Hypo
cg15542144	chr1	242218597	0.0198191	Hypo
cg14309501	chr19	17445715	0.0198328	Hyper
cg15400532	chr6	27101279	0.0198376	Hypo
cg00128197	chrX	53461455	0.0198445	Hypo
cg00711984	chr3	12214108	0.0198599	Hypo
cg20845659	chr8	38579007	0.0198854	Hypo
cg02283204	chr6	40570601	0.0199378	Hypo
cg13908523	chr3	53194728	0.0199742	Hypo
cg11697660	chr7	158858498	0.0199762	Hyper
cg05774978	chr1	146649842	0.0199789	Hyper
cg05502360	chr8	36641571	0.019989	Hypo
cg11933375	chr16	58718466	0.0200055	Hypo
cg06039355	chr10	118032033	0.0200081	Hypo
cg23257934	chr1	234858982	0.0200495	Hyper
cg12530472	chr1	227980068	0.020104	Hypo
cg02890566	chr17	71434142	0.0201336	Hyper
cg19666225	chr12	17972332	0.0201351	Hyper
cg22260615	chr19	4486858	0.0201506	Hyper
cg00088080	chr1	212861809	0.0201727	Hyper
cg05308484	chr12	4429999	0.0201839	Hypo
cg10040748	chr1	211431567	0.0201945	Hypo
cg10345337	chr14	65569751	0.0201976	Hypo
cg00071869	chr3	141599902	0.0202011	Hypo
cg22232206	chr6	43138185	0.0202051	Hypo
cg24881229	chr11	93474015	0.0202162	Hyper
cg04741821	chr20	8000564	0.0202171	Hypo
cg15743799	chr17	9805578	0.0202192	Hypo
cg19731276	chr10	45799211	0.0202432	Hyper
cg21877498	chr5	139944509	0.0202534	Hypo
cg16374457	chr17	57059840	0.0202859	Hypo
cg23467443	chr4	174255725	0.0202957	Hyper
cg11985887	chr2	23676430	0.0203055	Hypo
cg09764658	chrX	30248778	0.0203208	Hyper
cg24558425	chr1	34631613	0.0203211	Hypo
cg19775406	chr17	5390252	0.0203292	Hypo
cg03289548	chr10	114580989	0.0203384	Hyper
cg02773086	chr2	177027440	0.0203482	Hyper
cg06137878	chr17	11891296	0.0203511	Hyper
cg22771999	chrX	64888437	0.0203612	Hypo
cg16956501	chr13	50070520	0.0203743	Hypo
cg04627183	chr6	136365249	0.0203848	Hyper
cg07730149	chr19	18303624	0.0203878	Hypo
cg22213242	chr11	66083573	0.0203916	Hyper
cg20146582	chr3	122785693	0.020412	Hypo
cg06255004	chr9	139580799	0.0204302	Hypo
cg02520707	chr1	205418278	0.0204435	Hypo
cg05756181	chr2	202645953	0.0204824	Hypo
cg04462668	chr3	9750613	0.020499	Hyper
cg09060016	chr6	31773509	0.0205032	Hyper
cg09963123	chr4	38664654	0.02051	Hyper
cg26413708	chr6	42306808	0.0205421	Hypo
cg12802537	chr1	221870819	0.0205638	Hypo
cg18502317	chr5	141990747	0.0205865	Hypo
cg06733311	chr6	33381680	0.0205919	Hyper
cg17854654	chr1	155232925	0.0206	Hypo
cg17920744	chr7	157216893	0.0206006	Hypo
cg21141354	chr1	222988439	0.0206171	Hyper
cg12780322	chr4	57334163	0.0206482	Hypo
cg00057966	chr17	56408694	0.0206727	Hypo
cg15806039	chr6	15501269	0.0207178	Hypo
cg09429111	chr9	96792562	0.0207251	Hypo
cg16008054	chr8	1441386	0.0207484	Hyper
cg22004443	chr2	10953237	0.0207651	Hypo
cg13851647	chr12	68647351	0.0207935	Hyper
cg10277927	chr4	118006825	0.0208009	Hyper
cg14736248	chr22	18321906	0.0208095	Hypo
cg18689930	chr12	6647211	0.0208159	Hypo
cg09791102	chr16	27353414	0.0208271	Hyper
cg07649646	chr14	73525051	0.0208301	Hypo
cg23123909	chr5	57878953	0.0208463	Hypo
cg20573919	chr11	8710810	0.020847	Hypo
cg13780602	chr22	32145680	0.0208497	Hypo
cg06934989	chr17	80614287	0.0208793	Hypo
cg16226785	chr15	87410878	0.0209127	Hypo
cg07890839	chr15	67359525	0.0209152	Hypo
cg13362546	chr1	1102960	0.0209186	Hypo
cg15097606	chr17	26899172	0.0209255	Hyper
cg18118621	chr11	64011997	0.020927	Hypo
cg00028829	chr16	58768411	0.0209275	Hypo
cg09775972	chr14	20404281	0.0209313	Hypo
cg13209113	chr1	3272732	0.020966	Hyper
cg15697786	chr12	71057100	0.0209684	Hypo
cg04223256	chr14	78173776	0.0209762	Hyper
cg26275799	chr6	150255758	0.0209792	Hypo
cg15681229	chr8	144610644	0.0209876	Hyper
cg07092797	chr8	144407490	0.0209966	Hypo
cg14966524	chr13	52585761	0.0210211	Hypo
cg03936721	chr17	42386419	0.021066	Hypo
cg02671880	chr13	95355117	0.0210758	Hypo
cg10086659	chr2	177040226	0.021078	Hyper
cg00401880	chr7	23570884	0.0210833	Hypo
cg02093692	chr3	193798490	0.021088	Hyper
cg09535738	chr8	17500436	0.0211344	Hypo
cg14099772	chr9	74766668	0.0211467	Hypo
cg15968307	chr12	48577213	0.0211474	Hypo
cg21895453	chr19	55973778	0.0211493	Hypo
cg25881850	chr11	64058704	0.0211908	Hyper
cg16087441	chr10	99210365	0.0212079	Hypo
cg12747860	chr6	3229027	0.0212147	Hypo
cg26333641	chr12	68647015	0.0212311	Hyper
cg02472998	chr13	45945362	0.0212574	Hypo
cg00347824	chr8	59571961	0.0212615	Hypo
cg05777319	chr3	97483919	0.0212733	Hypo
cg24154474	chr15	23086979	0.0212743	Hypo
cg00227584	chrX	53123426	0.021275	Hypo
cg25895695	chr22	48945618	0.0212976	Hypo
cg03182504	chr7	144532459	0.0213279	Hypo
cg11308394	chr10	43596996	0.0213583	Hypo
cg15559456	chr1	153600790	0.021367	Hypo
cg19885388	chr14	101992928	0.0213859	Hyper
cg20623943	chr1	47799834	0.0213919	Hypo
cg16688911	chr19	46010011	0.021392	Hypo
cg21529429	chr3	15384055	0.0214071	Hypo
cg14752362	chr17	61043343	0.0214086	Hypo
cg18507365	chr10	78871502	0.0214161	Hypo
cg20460388	chr12	44182236	0.0214396	Hypo
cg00271154	chr2	113033418	0.021444	Hyper
cg27521109	chr1	41892144	0.0214541	Hypo
cg11310820	chr11	62648102	0.0214621	Hypo
cg17345480	chr12	121342435	0.0214771	Hypo
cg17218435	chr17	19913408	0.0214808	Hyper
cg09538287	chr10	69456036	0.0214814	Hyper
cg00469897	chr7	47611829	0.0215115	Hypo
cg03342498	chr6	10411372	0.0215188	Hypo
cg08573069	chrX	105066049	0.0215338	Hypo
cg25466090	chr1	2064691	0.0215458	Hyper
cg13427789	chr7	97833154	0.0215706	Hypo
cg10335659	chr2	99757356	0.0215873	Hypo
cg15466016	chr1	147716535	0.0216158	Hyper
cg06796713	chr2	66664871	0.0216307	Hyper
cg24620673	chr4	66535655	0.0216343	Hypo
cg04540512	chr7	4030274	0.0216531	Hyper
cg22629208	chr7	30811177	0.0216712	Hypo
cg23632706	chr2	171830093	0.0217159	Hypo
cg25988717	chr6	27280373	0.0217314	Hypo
cg01739210	chr9	20621641	0.0217815	Hyper
cg14783581	chr3	137482478	0.021822	Hypo
cg16980530	chr2	69099584	0.0218675	Hypo
cg18543035	chr10	8374526	0.0218784	Hypo
cg26926904	chr4	186317539	0.0218942	Hyper
cg06357305	chr20	48183673	0.0218943	Hyper
cg15755240	chr19	6712372	0.0218952	Hyper
cg01188244	chr10	45496452	0.0218968	Hypo
cg17193417	chrX	73834683	0.021898	Hypo
cg14442518	chr9	136102543	0.0219237	Hypo
cg22047338	chr19	2282223	0.0219385	Hyper
cg03490115	chr2	74681972	0.0219417	Hypo
cg02336128	chr4	71859030	0.0219625	Hypo
cg26461449	chr12	81475960	0.0219968	Hypo
cg13728831	chr19	58638886	0.0220001	Hypo
cg19078769	chr12	124457941	0.0220382	Hypo
cg15996459	chr17	184106	0.0220512	Hypo
cg09320101	chr17	5331738	0.0220936	Hypo
cg21632079	chr15	62938344	0.0221029	Hypo
cg18014864	chr3	20321584	0.0221087	Hyper
cg11192416	chr1	231296968	0.0221941	Hypo
cg09264742	chr1	25757510	0.0222478	Hypo
cg23657377	chr7	75368420	0.0222509	Hyper
cg03811319	chr11	2884118	0.0222724	Hypo
cg05436760	chr6	32149143	0.0222929	Hyper
cg21574565	chr3	53855125	0.0223205	Hyper
cg24066072	chr6	30524609	0.0223212	Hypo
cg00841141	chr2	37416819	0.022325	Hypo
cg26670636	chr7	100063101	0.0223371	Hypo
cg11654006	chr1	6324428	0.0223397	Hyper
cg07381669	chr12	125369317	0.022343	Hypo
cg27148665	chr15	40697782	0.0223505	Hypo
cg05469734	chr17	30347851	0.0223595	Hypo
cg25001161	chr1	8484338	0.0223604	Hypo
cg25745452	chr10	126847349	0.0224041	Hypo
cg11368409	chr4	184320187	0.022407	Hypo
cg26376566	chr14	73603660	0.0224271	Hypo
cg05540473	chr6	157271174	0.0224378	Hypo
cg27317017	chr7	573146	0.0224424	Hypo
cg12078211	chr15	89110499	0.0224493	Hypo
cg00868636	chr6	167511537	0.0224574	Hyper
cg12845900	chr4	87375490	0.0224618	Hypo
cg23547764	chr19	48869212	0.0224734	Hyper
cg14747339	chr6	132834427	0.0224892	Hypo
cg07612454	chr8	73164790	0.0225057	Hyper
cg27284120	chr19	52302551	0.0225506	Hyper
cg04194840	chr16	58545502	0.0225526	Hyper
cg19489111	chr4	100485214	0.0225526	Hyper
cg08015253	chr18	33767315	0.0225805	Hypo
cg01409343	chr17	57915740	0.0226122	Hypo
cg13945749	chr5	2866465	0.0226142	Hyper
cg27435660	chr10	5935953	0.0226179	Hypo
cg22666687	chr6	31670396	0.0226249	Hypo
cg17658084	chr8	75262759	0.0226449	Hypo
cg10656674	chr12	101801826	0.0226457	Hyper
cg05787462	chr17	60687713	0.0226875	Hypo
cg20560186	chr6	109804103	0.0227038	Hypo
cg01651927	chr12	28059124	0.0227377	Hypo
cg25515091	chr2	27196810	0.0227712	Hyper
cg16204289	chr2	75796759	0.0227996	Hyper
cg19534149	chr14	26916082	0.022817	Hyper
cg14527280	chr6	3458119	0.0228493	Hypo
cg09771429	chr1	54483896	0.0228563	Hypo
cg17344420	chr7	2608336	0.022887	Hyper
cg08466881	chr17	49230871	0.0228873	Hypo
cg05315443	chr12	66218639	0.0228876	Hypo
cg08121172	chr2	122407376	0.0229056	Hypo
cg10559432	chr20	50179543	0.0229082	Hypo
cg16390570	chr7	100860924	0.0229132	Hyper
cg09352715	chr17	67410995	0.0229243	Hypo
cg26228746	chr10	13276279	0.0229314	Hypo
cg18815006	chr10	71906516	0.0229388	Hypo
cg21376638	chr17	70944405	0.0229429	Hyper
cg20298895	chr18	42260130	0.0229432	Hyper
cg14166485	chr9	126779370	0.0229445	Hypo
cg14527262	chr4	1202653	0.0229454	Hyper
cg05770030	chr10	43800227	0.0230004	Hyper
cg16844875	chr2	237476791	0.0230101	Hypo
cg07084161	chr8	90996382	0.0230341	Hypo
cg18120807	chr2	241512465	0.0230683	Hyper
cg00522288	chr12	125625016	0.023073	Hypo
cg16101601	chr2	217181663	0.02308	Hyper
cg02061948	chr16	90015428	0.0230817	Hyper
cg19809165	chr19	7599590	0.023133	Hypo
cg03736789	chr7	37025810	0.0231483	Hyper
cg02028489	chr16	31505237	0.0231879	Hypo
cg10051414	chr22	38598733	0.0232135	Hypo
cg26634121	chr16	88897219	0.0232136	Hypo
cg24995652	chr15	90645967	0.0232278	Hypo
cg26157803	chr14	100773599	0.023229	Hypo
cg01520924	chr14	65006170	0.0232576	Hypo
cg11439308	chr15	99974332	0.0232695	Hyper
cg06876672	chr6	42952166	0.0232701	Hypo
cg02358761	chr2	197036780	0.0232718	Hypo
cg04383836	chr17	9559049	0.0232901	Hypo
cg26770475	chr7	99214145	0.0232937	Hyper
cg01714823	chr3	195269708	0.0233238	Hypo
cg24990212	chr8	65710790	0.0233404	Hypo
cg11499141	chr8	141474122	0.0233738	Hypo
cg08044097	chr8	55371013	0.0233867	Hypo
cg02232421	chr20	18483750	0.0233983	Hypo
cg15416064	chr12	49209402	0.0234007	Hyper
cg24043916	chr1	164290241	0.0234032	Hypo
cg07137581	chrX	63425776	0.0234181	Hypo
cg07903989	chr2	71205335	0.0234282	Hypo
cg05370861	chr8	38034167	0.0234398	Hypo
cg17423813	chr10	120993799	0.0234907	Hypo
cg05098732	chr19	46367776	0.0235008	Hypo
cg21116267	chr6	114177499	0.0235036	Hypo
cg07749891	chr5	135468350	0.0235109	Hypo
cg11201284	chr6	127665315	0.0235476	Hypo
cg26588685	chr15	43508773	0.023563	Hyper
cg10674470	chr11	102323937	0.0235645	Hypo
cg16051195	chr6	166268183	0.0235806	Hypo
cg18931014	chr10	134161582	0.0235814	Hypo
cg21743182	chr7	90339132	0.0235866	Hyper
cg04112624	chr17	4890679	0.0236195	Hyper
cg03215895	chr13	100497610	0.0236561	Hyper
cg19776520	chr1	52869847	0.0236562	Hypo
cg21048262	chr19	14262276	0.0236596	Hyper
cg21362390	chrX	144903565	0.0236705	Hyper
cg23832497	chr6	121655383	0.0236738	Hypo
cg26283426	chr17	41835937	0.0236787	Hypo
cg23164327	chr5	40755670	0.0236953	Hyper
cg04694209	chr16	89228970	0.0236968	Hyper
cg10552446	chr2	66809923	0.0237031	Hypo
cg10724690	chr15	72690734	0.0237287	Hyper
cg02254056	chr6	7911480	0.0237577	Hypo
cg19598875	chr13	101326192	0.0237756	Hypo
cg02743050	chr15	57999273	0.0237799	Hypo
cg16754145	chr13	68745209	0.0237816	Hyper
cg21411812	chr8	67875646	0.0238122	Hypo
cg03946106	chr16	29849534	0.0238294	Hypo
cg24032190	chr15	67442893	0.0238397	Hypo
cg11013298	chr12	14927928	0.0238438	Hyper
cg11223184	chr2	198033295	0.023851	Hyper
cg09161419	chr11	119593593	0.0238545	Hyper
cg01408383	chrX	15353254	0.0238751	Hypo
cg01423426	chr8	119064312	0.0238835	Hypo
cg13107975	chr1	92949488	0.0239051	Hypo
cg12975597	chr6	22897079	0.0239305	Hypo
cg06569284	chr3	150128235	0.0239622	Hypo
cg18853071	chr3	23847494	0.0239709	Hypo
cg26991025	chr15	99091228	0.0239801	Hypo
cg21039631	chr1	117112854	0.0239967	Hypo
cg10712091	chr6	108141883	0.0240409	Hypo
cg25501099	chr10	26728036	0.0240957	Hypo
cg16522684	chr13	31774868	0.0241101	Hypo
cg03243551	chr6	33288941	0.0241134	Hyper
cg00000734	chr3	128902377	0.0241293	Hypo
cg01676844	chr16	1828146	0.024131	Hyper
cg22940988	chr15	67538446	0.0241367	Hypo
cg16576049	chr14	78266708	0.0241598	Hypo
cg18377183	chr4	174292076	0.024209	Hypo
cg00606989	chr11	69519088	0.0242395	Hypo
cg05425754	chr5	54528249	0.0242415	Hypo
cg09992376	chr1	223715195	0.0242433	Hypo
cg02636704	chr20	49575191	0.0242445	Hypo
cg14773260	chr5	76011323	0.0242819	Hypo
cg09305161	chr6	106551032	0.0242836	Hypo
cg15633981	chr6	33281768	0.0242896	Hypo
cg24919522	chr6	33313260	0.0243114	Hypo
cg17850880	chr13	26795990	0.024315	Hypo
cg05999049	chr17	46692859	0.0243269	Hyper
cg08714895	chr1	17996919	0.0243709	Hyper
cg06178915	chr13	103498655	0.0243773	Hypo
cg15437651	chr4	128554035	0.0243956	Hypo
cg04939673	chr4	184019125	0.0244952	Hypo
cg18561589	chr10	119295770	0.0245063	Hypo
cg02565255	chr5	177503040	0.0245146	Hypo
cg12553336	chrX	153090536	0.0245149	Hypo
cg05649229	chr6	31620952	0.0245162	Hypo
cg04203282	chr5	172124636	0.0245189	Hypo
cg11131599	chr1	204224211	0.0245192	Hypo
cg25189074	chr3	44903188	0.0245383	Hyper
cg06868481	chr1	29192086	0.0245479	Hyper
cg02802055	chr9	132597094	0.0245489	Hypo
cg02071074	chr13	52585283	0.0245656	Hypo
cg15901722	chr5	175974973	0.0245951	Hypo
cg05872923	chr17	7461260	0.0246018	Hypo
cg19782061	chr4	174415868	0.0246036	Hypo
cg19640779	chr13	59786086	0.024607	Hyper
cg25693639	chr15	75316111	0.0246185	Hypo
cg02883230	chr15	72564263	0.0246344	Hyper
cg12073949	chr17	78519082	0.0246439	Hypo
cg21656801	chr7	96625955	0.0246553	Hypo
cg00274815	chr5	178631741	0.0246742	Hyper
cg15376057	chr6	31930602	0.024678	Hypo
cg03268737	chr11	9405806	0.0246935	Hyper
cg11079278	chr13	46425210	0.0247009	Hypo
cg17858100	chr1	207224510	0.0247092	Hypo
cg02873263	chr14	70476756	0.0247256	Hyper
cg27003520	chr1	165086976	0.0247268	Hypo
cg17884373	chr14	60711697	0.0247533	Hyper
cg07889058	chr5	140079870	0.0247712	Hypo
cg21236315	chr2	45162467	0.0247878	Hypo
cg00351324	chr10	106028537	0.0247901	Hypo
cg20759273	chr11	117297288	0.0248087	Hyper
cg15664067	chr5	86564490	0.024833	Hypo
cg22827938	chrX	149106891	0.0248475	Hypo
cg09543627	chr11	3228622	0.0248535	Hypo
cg02514888	chr2	233796015	0.0248934	Hyper
cg07213145	chr16	72893945	0.0249008	Hypo
cg05511483	chr6	27840105	0.0249162	Hypo
cg07039469	chr14	21572766	0.0249192	Hypo
cg17459778	chr4	189321136	0.0249301	Hypo
cg05846894	chr10	103348049	0.0249459	Hypo
cg01797527	chr20	6749480	0.0249488	Hypo
cg16686174	chr17	75373081	0.0249579	Hyper
cg03884543	chr1	109373104	0.024962	Hypo
cg09978996	chr10	70321668	0.0249807	Hypo
cg03784229	chr7	30175455	0.0249822	Hypo
cg18531176	chr10	131706744	0.0249954	Hypo
cg03727732	chr15	74900248	0.0249977	Hypo
cg00121562	chr3	196014011	0.0250364	Hypo
cg06366810	chr2	220462177	0.0250534	Hyper
cg19736090	chr1	248328902	0.0250678	Hypo
cg15882999	chr17	79818726	0.0250681	Hypo
cg20056542	chr15	53083518	0.0250722	Hyper
cg14651992	chr7	86974674	0.0250855	Hypo
cg00316777	chr8	86376489	0.0251119	Hyper
cg11316510	chr17	38510570	0.0251385	Hyper
cg04319276	chr19	42445244	0.0251567	Hypo
cg26062204	chr3	150661892	0.0251859	Hypo
cg11713274	chr12	54609870	0.0252023	Hypo
cg06270249	chr3	55809537	0.0252242	Hypo
cg02883229	chr7	155616337	0.025225	Hypo
cg26499487	chr19	46195349	0.0252486	Hypo
cg09315814	chr1	227915919	0.0252838	Hypo
cg27227029	chr1	17215834	0.0252889	Hyper
cg17934798	chr6	21111090	0.0252979	Hypo
cg11689419	chr20	1875762	0.025298	Hyper
cg25907043	chr2	171923587	0.0253166	Hypo
cg27015931	chr16	22012404	0.0253257	Hypo
cg10632971	chr8	63438306	0.0253259	Hypo
cg08315283	chr14	35873392	0.0253938	Hyper
cg21762107	chr20	44519951	0.0254001	Hypo
cg16623111	chr6	168467559	0.0254102	Hypo
cg07355551	chr20	2489285	0.0254121	Hypo
cg05845689	chr11	67499849	0.0254164	Hyper
cg16461861	chr5	43180148	0.0254366	Hypo
cg08557649	chr15	76639713	0.0254689	Hypo
cg01205124	chr12	9280420	0.025483	Hyper
cg25572367	chr12	25538380	0.0254923	Hypo
cg06617886	chr19	11877017	0.0255999	Hyper
cg21640038	chr17	65362901	0.0256025	Hypo
cg03792964	chr3	73836161	0.025624	Hyper
cg00452398	chr6	99281293	0.0256372	Hypo
cg06111454	chr14	24837836	0.0256391	Hypo
cg13008094	chr5	159665678	0.0256402	Hypo
cg13503087	chr12	123921479	0.0256482	Hyper
cg24800175	chr19	13345599	0.0256512	Hypo
cg05855239	chr4	77294329	0.0256749	Hypo
cg08302468	chr15	52124764	0.0256775	Hypo
cg09030452	chr3	64008884	0.0256815	Hyper
cg11973316	chr8	143171182	0.0256997	Hypo
cg02033116	chr19	33571857	0.0257095	Hypo
cg26736450	chr2	63278211	0.0257151	Hypo
cg22792014	chr10	134267908	0.0257304	Hyper
cg22332306	chr3	56698168	0.0257376	Hyper
cg03474350	chr6	45387347	0.0257467	Hypo
cg01420398	chr2	11864318	0.0257483	Hyper
cg12610867	chr12	52445276	0.0257667	Hypo
cg00228355	chr17	47164856	0.0257916	Hypo
cg01370805	chr22	51111217	0.0257924	Hypo
cg05220510	chr17	6982145	0.025798	Hyper
cg21056723	chr4	56686117	0.0257987	Hypo
cg06720424	chr5	176433271	0.0258163	Hypo
cg17113216	chr4	83821792	0.0258174	Hyper
cg23361862	chr10	15256422	0.0258409	Hyper
cg04819691	chr5	137883099	0.0258501	Hypo
cg26015681	chr13	22329773	0.0258545	Hypo
cg20427144	chr7	5518918	0.025863	Hypo
cg04355037	chr10	105677683	0.0258821	Hypo
cg08768621	chr18	55102916	0.0259061	Hyper
cg23681664	chr3	9746637	0.0259479	Hypo
cg17284809	chr17	30594101	0.0259542	Hypo
cg17917750	chr17	78037268	0.0259567	Hyper
cg12444450	chr1	45763846	0.0259588	Hypo
cg08247612	chr1	160336486	0.0259804	Hypo
cg21862081	chr14	77769687	0.0259897	Hyper
cg18519072	chr2	56185789	0.0259901	Hyper
cg03939709	chr17	1064210	0.0259988	Hypo
cg21868995	chr12	110939924	0.0260028	Hypo
cg19317871	chr6	37225506	0.026003	Hypo
cg09672230	chr9	128024003	0.0260042	Hypo
cg11007296	chr5	138711261	0.0260055	Hypo
cg01509809	chr17	47284233	0.0260205	Hypo
cg00047843	chr12	83321412	0.0260415	Hypo
cg19548593	chrX	154444605	0.0260614	Hypo
cg06707544	chr19	51487229	0.0260641	Hyper
cg07099991	chr16	84335238	0.0260646	Hypo
cg24365766	chr4	82367672	0.0260655	Hyper
cg00729541	chr9	131798577	0.0260661	Hypo
cg22276271	chr11	120207748	0.0260764	Hypo
cg10825481	chr1	210499017	0.0260778	Hypo
cg09670175	chr12	4923468	0.0261136	Hypo
cg21626540	chr2	10720198	0.0261333	Hypo
cg06227920	chr15	65477998	0.0261443	Hypo
cg00061678	chr1	170776719	0.0261574	Hypo
cg03779258	chr22	34316655	0.0261736	Hyper
cg12642815	chr5	150461195	0.0261867	Hypo
cg25834130	chr3	128151666	0.026191	Hypo
cg00011122	chr16	11439027	0.0262488	Hypo
cg01295600	chr6	32812332	0.0262876	Hypo
cg20510378	chr6	31938207	0.026306	Hyper
cg14127907	chrX	135579045	0.0263113	Hyper
cg10406360	chr10	134529052	0.026324	Hypo
cg23085912	chr12	63545523	0.026325	Hypo
cg06194010	chr12	2493567	0.0263366	Hyper
cg15454383	chr4	39978232	0.0263476	Hypo
cg14515211	chr4	174292111	0.0263748	Hyper
cg08377944	chr19	50180384	0.0263846	Hypo
cg07470968	chr11	29207078	0.02639	Hypo
cg20358075	chr4	108742290	0.0263964	Hypo
cg27292588	chr1	45285892	0.0264063	Hypo
cg26847850	chr2	172380409	0.0264084	Hypo
cg15835396	chr7	128809228	0.0264192	Hypo
cg10432987	chr17	136544	0.0264259	Hyper
cg18075315	chr12	106988393	0.0264338	Hyper
cg00421612	chr7	1251338	0.0264362	Hyper
cg11120049	chr14	78104508	0.0264429	Hypo
cg27310234	chr11	36620443	0.0264512	Hypo
cg17664485	chr13	111367259	0.026496	Hyper
cg08285934	chr16	25026600	0.0264994	Hyper
cg01098927	chr16	85587663	0.0265303	Hypo
cg26803566	chr14	64195104	0.0265361	Hypo
cg15482518	chr11	67750498	0.0265787	Hyper
cg20728496	chr11	71163555	0.0266223	Hypo
cg19570702	chr6	33218697	0.0266406	Hypo
cg14733535	chr12	99287793	0.0266502	Hypo
cg25824310	chr19	1491107	0.0266572	Hyper
cg14650559	chr14	77843620	0.0266881	Hypo
cg15952487	chr1	158300733	0.0266886	Hyper
cg02493486	chr4	2044414	0.0266937	Hypo
cg01500102	chr11	71808360	0.0267329	Hypo
cg07919108	chr10	102984661	0.0267344	Hyper
cg11762629	chr12	58240176	0.0267371	Hypo
cg03356087	chr6	86353884	0.0267385	Hypo
cg01275697	chr2	99207073	0.0267542	Hyper
cg18197998	chr9	131873514	0.0267679	Hyper
cg13332525	chr6	99949744	0.0267731	Hypo
cg15667493	chr5	55404179	0.0267765	Hypo
cg23894117	chr4	7769958	0.0267798	Hyper
cg12888961	chr12	96794220	0.0267826	Hypo
cg19755069	chr1	110471519	0.0268006	Hypo
cg02058108	chr12	26348117	0.0268088	Hyper
cg01258587	chr9	36036735	0.0268145	Hypo
cg14887563	chr7	86849180	0.0268185	Hyper
cg10569027	chr19	1140926	0.0268251	Hypo
cg26019680	chr3	127347876	0.0268256	Hyper
cg08104594	chr1	11786092	0.0268385	Hypo
cg22608128	chr1	43613494	0.0268402	Hypo
cg24594507	chr3	57583403	0.0268553	Hypo
cg24415799	chr13	27580970	0.0268681	Hypo
cg10766174	chr11	61248818	0.0268879	Hypo
cg22206745	chr11	69484557	0.0269335	Hyper
cg21370143	chr11	47374208	0.0269569	Hyper
cg18413710	chr14	23299039	0.0269699	Hypo
cg13564456	chr1	28157761	0.027008	Hypo
cg20934265	chr14	64909105	0.0270506	Hypo
cg00566759	chr18	28682345	0.0270566	Hypo
cg19175479	chrX	103499074	0.0270902	Hyper
cg02467899	chr17	79236161	0.0271115	Hyper
cg21958798	chr11	106890084	0.0271415	Hypo
cg27588356	chr6	161459571	0.0271489	Hypo
cg07333037	chr17	57231856	0.0271673	Hypo
cg17970662	chr7	72726489	0.0271811	Hyper
cg06946543	chr13	76377366	0.0271854	Hypo
cg22969689	chr5	96845117	0.0272111	Hyper
cg23068124	chr14	58711505	0.027227	Hypo
cg11566172	chr1	159751352	0.0272293	Hypo
cg23475955	chr11	1985762	0.027242	Hyper
cg16793019	chr6	31799404	0.0272836	Hypo
cg08522143	chr19	19844224	0.0272884	Hypo
cg22564026	chr6	163608419	0.0273075	Hyper
cg07214760	chr12	118546039	0.0273265	Hypo
cg08694544	chr19	12946228	0.0273307	Hypo
cg21528620	chr1	110753221	0.0273349	Hyper
cg02405503	chr15	68871738	0.0273494	Hyper
cg16087684	chr13	103537996	0.0273623	Hypo
cg19731367	chr10	95256484	0.0273685	Hyper
cg21610556	chr4	181452599	0.0273956	Hyper
cg06971005	chr1	16693479	0.0274066	Hypo
cg04713453	chr5	17217093	0.027444	Hypo
cg04401121	chr7	128694392	0.0274584	Hypo
cg21388745	chr6	39193352	0.0274617	Hyper
cg17947546	chr6	7541792	0.0274676	Hypo
cg16829450	chr12	96184020	0.0274754	Hypo
cg09865676	chr1	43389888	0.0274779	Hyper
cg08769073	chr11	12214804	0.0274989	Hypo
cg11494149	chr3	20227091	0.0275126	Hypo
cg15045943	chr5	171614719	0.0275247	Hypo
cg05754808	chr9	100881659	0.0275287	Hypo
cg24798305	chrX	53449881	0.0275287	Hypo
cg13892889	chr9	124533001	0.0275395	Hypo
cg15339052	chr6	168481416	0.0275612	Hypo
cg08387141	chr17	62066572	0.0275817	Hyper
cg19112895	chr3	147075099	0.0275965	Hypo
cg07886696	chr6	109762382	0.0276122	Hypo
cg11738286	chr1	32573558	0.0276186	Hypo
cg27603366	chr2	173037734	0.0276334	Hypo
cg25954914	chr2	54785183	0.0276406	Hyper
cg08712625	chr19	920786	0.0276755	Hypo
cg00359181	chr2	38893519	0.0276948	Hypo
cg06353725	chr1	162036019	0.0276977	Hypo
cg09221960	chr11	120434710	0.0276978	Hyper
cg23366119	chr18	72162949	0.0277046	Hypo
cg08869573	chr12	49297974	0.0277166	Hypo
cg04830471	chr19	49890365	0.0277179	Hypo
cg05927068	chr1	151882406	0.0277243	Hypo
cg01754958	chr8	22280204	0.0277298	Hypo
cg05397514	chr1	155240680	0.0277498	Hypo
cg25622855	chr1	228395347	0.0277885	Hypo
cg20095825	chr10	95242170	0.0277969	Hypo
cg12756753	chr1	154966204	0.0278015	Hyper
cg16013142	chr5	61598126	0.0278059	Hypo
cg04856096	chr8	68255097	0.0278196	Hypo
cg04282138	chr1	98511226	0.0278557	Hyper
cg06187921	chr16	86597575	0.0278733	Hypo
cg26722684	chr10	45799357	0.0278914	Hyper
cg05363449	chr12	4379373	0.0279662	Hypo
cg09336947	chr11	2465950	0.0279846	Hypo
cg00418469	chr7	100895804	0.0280119	Hypo
cg04424507	chr8	92053133	0.0280235	Hyper
cg11019462	chr21	43299789	0.0280622	Hypo
cg17823999	chr2	27886354	0.0280688	Hyper
cg00128601	chr8	19615412	0.0280835	Hypo
cg12938017	chr7	100813130	0.0280851	Hypo
cg04951797	chr3	20226964	0.0280982	Hyper
cg07589991	chr1	9847879	0.028139	Hypo
cg12699371	chr18	74961424	0.0281477	Hyper
cg11971918	chr11	111427063	0.0281595	Hypo
cg15736169	chr13	112761025	0.0281847	Hyper
cg03714573	chr1	91172770	0.0282011	Hypo
cg23377495	chr4	100963223	0.0282504	Hyper
cg14813588	chr19	12595728	0.028255	Hypo
cg04016606	chr6	167041530	0.0282561	Hyper
cg10181784	chr5	179961652	0.0282823	Hyper
cg14776910	chr1	92355253	0.0283087	Hypo
cg18270687	chr1	39035982	0.0283093	Hypo
cg18162583	chr6	85484717	0.0283302	Hypo
cg22344611	chr11	17743610	0.0283419	Hypo
cg14121103	chr3	43731973	0.0283731	Hypo
cg21655969	chr15	90792609	0.0283805	Hyper
cg03809891	chr19	12476514	0.0284128	Hypo
cg14171523	chr1	156163644	0.0284188	Hypo
cg11776336	chr17	862384	0.0284516	Hypo
cg16626387	chr9	98268788	0.0284532	Hypo
cg19415091	chr17	4608560	0.0284593	Hyper
cg25446191	chr3	170077545	0.0284722	Hyper
cg08661360	chr6	32016247	0.0284781	Hypo
cg12207930	chr3	151048337	0.0284917	Hypo
cg10419511	chr20	31170984	0.0285075	Hyper
cg12298745	chr18	76737545	0.0285239	Hypo
cg25285041	chr1	41627631	0.0285369	Hypo
cg16865618	chr4	27123753	0.0285467	Hypo
cg17987458	chr1	69594804	0.0285544	Hypo
cg05983698	chr19	59011010	0.0285687	Hypo
cg25182165	chr17	55191642	0.0285887	Hypo
cg14205519	chr9	139925750	0.0285915	Hyper
cg02372577	chr13	23471968	0.0286378	Hypo
cg01841118	chr2	99348232	0.0286393	Hyper
cg17353412	chr7	27141774	0.0286462	Hyper
cg27420049	chr13	24719636	0.0286465	Hypo
cg14344261	chr9	36986380	0.0286467	Hyper
cg02972188	chr12	58165945	0.0286727	Hypo
cg11857452	chr1	42224680	0.0286752	Hypo
cg15690525	chr8	68864964	0.0286802	Hypo
cg17136038	chr6	34762855	0.0286865	Hypo
cg05289639	chr15	40453189	0.0286934	Hypo
cg25849876	chr1	17282643	0.0287249	Hypo
cg21279207	chr6	30707966	0.0287275	Hypo
cg13061469	chr3	43927675	0.0287313	Hypo
cg14207326	chr4	100025015	0.0287737	Hyper
cg10506402	chr14	45605087	0.0287942	Hypo
cg21267936	chr1	43703989	0.0288137	Hypo
cg13602406	chr7	57200616	0.0289099	Hyper
cg27291235	chr19	17416648	0.0289138	Hypo
cg23856540	chr19	9251112	0.0289254	Hyper
cg10239941	chr2	27545751	0.0289299	Hypo
cg00128877	chr1	47070178	0.0289371	Hypo
cg11850638	chr6	88032210	0.0289589	Hypo
cg03741566	chr6	64346779	0.0289593	Hyper
cg00268009	chr4	100010211	0.0289619	Hypo
cg07117674	chr11	110582946	0.0289667	Hypo
cg12048031	chr19	58459283	0.0289816	Hypo
cg04651603	chr12	54321302	0.0289949	Hypo
cg01876531	chr1	208405868	0.0289985	Hypo
cg19892210	chr7	25165235	0.0290056	Hypo
cg05768565	chr4	7553433	0.0290142	Hyper
cg16338347	chr3	105085463	0.029017	Hypo
cg23229395	chr19	58609770	0.0290281	Hypo
cg19839588	chr6	42419466	0.0290513	Hypo
cg03292544	chr17	27335348	0.0290601	Hypo
cg23083984	chr16	29675846	0.029062	Hypo
cg18123790	chr12	6772186	0.0290904	Hypo
cg11202871	chr7	134851177	0.0290986	Hyper
cg17345741	chr14	69472652	0.0291279	Hypo
cg05492075	chr10	12881563	0.0291534	Hypo
cg25292628	chr9	6758853	0.0291774	Hypo
cg12089543	chr22	46646381	0.0291796	Hypo
cg05445476	chr16	29827295	0.0292015	Hypo
cg22510636	chr4	70893301	0.0292098	Hyper
cg07809589	chr2	66664535	0.0292318	Hyper
cg24522374	chr3	156806485	0.0292415	Hypo
cg22111457	chr1	17949485	0.0292603	Hyper
cg15102655	chr6	110190690	0.029263	Hypo
cg00736640	chr18	45273219	0.0292764	Hyper
cg08576073	chr8	41445193	0.0292971	Hypo
cg22281935	chr2	162934111	0.0293017	Hypo
cg15568628	chr1	59529453	0.029313	Hypo
cg09701743	chr7	138776650	0.0293453	Hyper
cg20585645	chr10	62704289	0.0293729	Hypo
cg15158530	chr3	49821340	0.0293978	Hyper
cg00847868	chr10	8084340	0.0294468	Hyper
cg04028648	chr1	150241102	0.0294511	Hypo
cg13500388	chr16	67062135	0.029462	Hyper
cg15894748	chr8	28574947	0.0294632	Hyper
cg02002584	chr9	131843079	0.0294763	Hypo
cg18925884	chr3	57204229	0.029481	Hypo
cg26055718	chr10	65125687	0.0294937	Hypo
cg20254231	chr2	128569115	0.0295481	Hypo
cg08364403	chr11	131239295	0.0295557	Hypo
cg08467299	chr10	112678755	0.0295631	Hypo
cg22111442	chr1	31441196	0.0295803	Hyper
cg16429439	chrX	77150966	0.0296383	Hypo
cg17803467	chr17	42297979	0.0296559	Hypo
cg05485206	chr2	178863544	0.0296566	Hyper
cg14602658	chr3	119182282	0.0296598	Hypo
cg09500437	chr2	109813176	0.0296866	Hyper
cg00167491	chr5	44388799	0.0296929	Hypo
cg18902930	chr19	10400308	0.0296945	Hypo
cg17326597	chr14	59810637	0.0296959	Hypo
cg20664468	chr13	29233282	0.029708	Hyper
cg19787465	chr11	369155	0.029711	Hyper
cg15841828	chr8	107994813	0.0297543	Hypo
cg11248812	chr17	75502917	0.0297644	Hyper
cg18042079	chr17	30229074	0.0297667	Hypo
cg25134758	chr13	58204112	0.0297784	Hyper
cg22524267	chr4	4543474	0.0297833	Hypo
cg07025471	chr5	56468858	0.0297972	Hyper
cg00144673	chr6	31497557	0.0297995	Hypo
cg20955458	chr12	105474943	0.0298274	Hypo
cg00375581	chr21	47530767	0.0298561	Hypo
cg12074493	chr17	28564117	0.0298655	Hyper
cg27455890	chr10	118976677	0.0298757	Hypo
cg05265306	chr17	57784459	0.0298787	Hypo
cg08780339	chr2	118618593	0.029896	Hyper
cg22728830	chr11	58667964	0.0299135	Hyper
cg09354381	chr3	14851841	0.0299184	Hypo
cg22065124	chr13	73649955	0.0299199	Hypo
cg15613465	chr2	85830203	0.0299268	Hypo
cg12720424	chr1	94713229	0.029927	Hypo
cg24470692	chr8	6565084	0.0299311	Hypo
cg01817364	chr5	43037411	0.0299455	Hyper
cg09380069	chr17	53847116	0.029961	Hypo
cg27368333	chr3	182677779	0.0299817	Hypo
cg00123333	chr5	10291242	0.0299818	Hypo
cg12263469	chr11	69468863	0.0299851	Hyper
cg02405476	chr20	44441818	0.030029	Hypo
cg18950578	chr13	48611561	0.0300557	Hypo
cg17105206	chr16	67211972	0.0300786	Hyper
cg25202111	chr10	99519374	0.0300821	Hypo
cg10252135	chr8	66754949	0.0300899	Hypo
cg22207171	chr2	219524576	0.0301244	Hypo
cg15113123	chr1	94205157	0.0301281	Hypo
cg01799186	chr17	76574971	0.0301313	Hypo
cg06837040	chr1	180530353	0.0301364	Hyper
cg26394233	chr7	157444480	0.0301518	Hypo
cg04145264	chr11	65190825	0.0301527	Hypo
cg01952788	chr15	40663180	0.0301596	Hypo
cg12513379	chr19	15838397	0.0301621	Hypo
cg26682048	chr8	97358327	0.0301704	Hyper
cg01253149	chr3	184321996	0.0301733	Hypo
cg16578355	chr14	76127164	0.030181	Hypo
cg25685519	chr14	52536721	0.030181	Hyper
cg16627086	chr6	33143807	0.0301837	Hypo
cg04362887	chr14	91285234	0.0301937	Hypo
cg07687684	chr5	141489102	0.0301977	Hypo
cg16861031	chr12	105477526	0.0302126	Hypo
cg10711857	chr4	77134319	0.0302222	Hypo
cg26332194	chr12	45610695	0.0302251	Hypo
cg08261132	chr12	45614727	0.0302777	Hypo
cg04909872	chr19	13002482	0.0302893	Hypo
cg00670742	chr2	87034831	0.0303024	Hyper
cg21844291	chr2	11097873	0.0303128	Hypo
cg14139870	chr4	141075097	0.0303347	Hypo
cg13399741	chr20	1275425	0.0303372	Hypo
cg03125787	chr19	741885	0.0303494	Hypo
cg09363587	chr1	202183264	0.0303545	Hyper
cg25258879	chrX	49022996	0.0303738	Hyper
cg04392286	chr2	75058733	0.030385	Hyper
cg23335946	chr1	185125966	0.0303928	Hypo
cg10043753	chr11	115374739	0.030395	Hypo
cg10424751	chr16	32289757	0.0304038	Hyper
cg10791959	chr3	134516302	0.0304171	Hyper
cg07219710	chr6	74230925	0.0304368	Hypo
cg11225357	chr17	79339278	0.030437	Hypo
cg09907883	chr14	81999924	0.0304487	Hypo
cg26542597	chr19	38682823	0.0304759	Hyper
cg06747362	chr21	26955262	0.0304809	Hypo
cg21561970	chr20	13200992	0.0304833	Hyper
cg17033333	chr5	2261042	0.0305041	Hyper
cg18220284	chr1	229762532	0.0305057	Hypo
cg02269083	chr18	56296607	0.0305154	Hyper
cg06676847	chr1	236687507	0.0305474	Hypo
cg03508284	chr9	4985524	0.0305601	Hypo
cg18824193	chr8	143341034	0.0305611	Hypo
cg14834653	chr10	123353791	0.0305777	Hypo
cg04030492	chr4	184426817	0.0305793	Hypo
cg02200389	chr13	99091924	0.0305899	Hypo
cg17237320	chr3	10053000	0.0306072	Hyper
cg06034238	chr1	206642333	0.0306197	Hypo
cg24874173	chr1	145385677	0.0306248	Hyper
cg17349897	chr7	105172820	0.0306279	Hyper
cg04005707	chr4	48988321	0.03063	Hypo
cg17422427	chr2	241507521	0.0306375	Hypo
cg21208157	chr19	49120043	0.0306777	Hypo
cg05210131	chr2	182757482	0.0306903	Hyper
cg04580179	chr2	42719785	0.0307014	Hyper
cg24009274	chr8	125053121	0.0307068	Hypo
cg07354371	chr1	43736391	0.0307098	Hypo
cg05580560	chr3	108607138	0.0307222	Hypo
cg06857865	chr5	177298965	0.030728	Hypo
cg16677058	chr19	7697658	0.030729	Hyper
cg09988461	chr6	134210138	0.0307323	Hypo
cg13821077	chr15	63034966	0.0307362	Hypo
cg12407370	chr7	158740838	0.0307384	Hyper
cg03352975	chr20	30327429	0.0307435	Hypo
cg07643829	chr16	2757806	0.0307516	Hypo
cg18697049	chr6	111136368	0.0307567	Hypo
cg02787387	chr15	69841231	0.0307634	Hypo
cg02276845	chr11	3876248	0.0307725	Hypo
cg23492327	chr6	168562318	0.0307793	Hyper
cg04904932	chr8	87073162	0.0307915	Hypo
cg27659787	chr4	111544291	0.0307966	Hypo
cg10076730	chr13	111090433	0.0308553	Hypo
cg25558099	chr17	18219121	0.0308621	Hypo
cg21624980	chr8	145101833	0.0308674	Hyper
cg26672502	chr7	91811178	0.0308701	Hyper
cg16953473	chr17	59539587	0.030877	Hypo
cg19863542	chr12	85674140	0.0308861	Hypo
cg05193570	chr5	893022	0.0308988	Hyper
cg26903781	chr7	123176084	0.0309283	Hyper
cg08808677	chr2	6911141	0.0309325	Hyper
cg06752698	chr7	98366427	0.030938	Hyper
cg01393233	chr1	64935571	0.0309399	Hypo
cg02960688	chr10	101419519	0.0309502	Hyper
cg03110901	chr1	68297586	0.031033	Hyper
cg12675714	chr4	159592618	0.0310508	Hypo
cg18279134	chr1	16394568	0.0310743	Hypo
cg18360690	chr15	80351522	0.0310773	Hypo
cg06583921	chr3	193495351	0.0310797	Hypo
cg04431990	chr6	31509496	0.0311165	Hypo
cg02422627	chr8	118533004	0.0311411	Hypo
cg01356131	chr16	3020219	0.0311621	Hypo
cg24837370	chr2	5833774	0.0311787	Hypo
cg22572214	chr3	155572542	0.0312214	Hypo
cg03182917	chr2	176944601	0.0312346	Hypo
cg20788479	chr3	179169536	0.0312559	Hypo
cg22255483	chr19	7599141	0.0312737	Hyper
cg24472477	chr1	203185362	0.0312778	Hypo
cg22832139	chr19	1940594	0.0313018	Hypo
cg20177385	chr3	125820459	0.0313135	Hypo
cg19950139	chr10	77157195	0.0313637	Hyper
cg06176124	chr3	105588009	0.0313718	Hypo
cg06914015	chr1	78354839	0.0313745	Hypo
cg21007089	chr15	41408316	0.0313873	Hyper
cg22373622	chr1	1489544	0.0314034	Hypo
cg08153595	chr17	80859477	0.0314045	Hypo
cg00651185	chr22	47457016	0.0314283	Hypo
cg26937061	chr17	45000085	0.0314434	Hypo
cg02888633	chr6	126661628	0.0314684	Hypo
cg09561417	chr17	18223010	0.0314866	Hypo
cg19096967	chr11	66044326	0.0314972	Hypo
cg01355526	chr2	232918190	0.0315207	Hypo
cg16531903	chr10	52645847	0.0315323	Hyper
cg05745461	chr15	71433358	0.0315388	Hypo
cg22284860	chr11	78661041	0.0315466	Hyper
cg20080039	chr20	2853902	0.0315531	Hypo
cg08384999	chrX	40004346	0.0315534	Hyper
cg21039188	chr15	70760009	0.0315784	Hypo
cg16133088	chr12	3862428	0.031608	Hyper
cg01019163	chr3	43663675	0.0316138	Hypo
cg12993740	chr5	65476531	0.0316143	Hypo
cg19938277	chr8	17942446	0.0316223	Hypo
cg02611811	chr2	236604031	0.0316247	Hypo
cg19196182	chr12	99038046	0.0316251	Hypo
cg24232236	chr22	38142998	0.0316572	Hypo
cg13942909	chr9	131038152	0.0316723	Hyper
cg01703390	chr13	36873065	0.0316916	Hyper
cg09513847	chr8	67620696	0.0317035	Hypo
cg16153146	chrX	40014151	0.0317524	Hypo
cg04590434	chr16	66369967	0.0318381	Hypo
cg07343739	chrX	46617524	0.0318691	Hyper
cg20325560	chr11	124789499	0.0318729	Hyper
cg11160572	chr4	169706422	0.0318938	Hypo
cg05186188	chr16	25228569	0.0319166	Hypo
cg02421734	chr19	55172736	0.0319175	Hypo
cg12884380	chr2	65102487	0.0319196	Hypo
cg12311514	chr15	62519237	0.0319318	Hyper
cg10396588	chr19	16630285	0.0319334	Hypo
cg05405389	chr11	84386472	0.0319401	Hypo
cg17353721	chr7	1537171	0.0319424	Hyper
cg19895197	chr17	37887061	0.0319489	Hypo
cg23687192	chrX	53713791	0.0319559	Hypo
cg01429859	chr1	16163775	0.0319726	Hyper
cg05630523	chr19	12886518	0.0319883	Hypo
cg01737421	chrX	48367069	0.0320318	Hyper
cg07220293	chr11	8228508	0.0320403	Hypo
cg26547058	chr8	142243143	0.0320711	Hyper
cg23602533	chr8	63998164	0.0320927	Hypo
cg07068570	chr4	88571333	0.0320986	Hyper
cg03256601	chr4	1660971	0.032102	Hyper
cg16275894	chr17	40723623	0.0321031	Hypo
cg21494445	chr7	75677431	0.0321061	Hypo
cg04812509	chr10	90342738	0.0321299	Hypo
cg19437626	chr17	40171883	0.0321473	Hypo
cg00193521	chr17	68133597	0.0321615	Hypo
cg25365379	chr8	1807061	0.0321792	Hypo
cg11811513	chr2	185462408	0.0321824	Hypo
cg03477332	chr5	16178784	0.0321976	Hypo
cg03007034	chr22	46068330	0.0322211	Hypo
cg21360798	chrX	135067436	0.0322228	Hypo
cg26810157	chr15	57579076	0.032234	Hypo
cg21167167	chr1	147736190	0.0322486	Hyper
cg01783322	chr17	49243582	0.0322547	Hypo
cg12155165	chr10	17272219	0.0322952	Hypo
cg08604679	chr8	42128652	0.0323238	Hypo
cg07602659	chr17	80844196	0.0323429	Hypo
cg12762432	chr12	94854015	0.0323511	Hyper
cg13401876	chr3	183967340	0.0323513	Hypo
cg07158747	chr1	91196488	0.0323599	Hypo
cg14071867	chr10	134164750	0.0323694	Hypo
cg20830514	chr7	158936538	0.0323699	Hyper
cg26913336	chr17	12569095	0.0323722	Hyper
cg03757250	chr19	4302846	0.0323733	Hypo
cg15283852	chr17	9550296	0.0323782	Hyper
cg24291461	chr10	102749544	0.0323845	Hyper
cg23063716	chr15	75743999	0.0324096	Hyper
cg07103093	chr17	35297752	0.0324332	Hypo
cg05080811	chr22	41418973	0.0324372	Hypo
cg08800878	chr2	73152809	0.0324574	Hyper
cg23918991	chr4	103749251	0.0324612	Hyper
cg26689710	chr5	61370304	0.0324832	Hypo
cg12232738	chrX	47064038	0.0325057	Hypo
cg03553781	chrX	52897080	0.032517	Hyper
cg09404334	chr6	86304180	0.0325444	Hypo
cg17001765	chr1	249212500	0.032554	Hyper
cg16721449	chr2	73052964	0.0325658	Hyper
cg21246236	chr9	94246021	0.032579	Hypo
cg05223897	chr7	65842437	0.0325968	Hyper
cg01941755	chr1	200004582	0.032599	Hypo
cg15853812	chr17	7757994	0.0326067	Hyper
cg24112010	chr14	105975319	0.0326169	Hyper
cg16001451	chr1	52831120	0.0326229	Hypo
cg03526503	chr1	28198483	0.0326333	Hyper
cg09776830	chr10	104004993	0.0326438	Hypo
cg17405145	chrX	80457567	0.0326611	Hyper
cg24495344	chr1	103574097	0.0326753	Hypo
cg09270675	chr6	56819612	0.0327651	Hypo
cg17404403	chr4	110737017	0.0327707	Hyper
cg02958776	chr19	12662496	0.0327964	Hypo
cg18951977	chr14	54421397	0.0328	Hypo
cg26811705	chr11	118781408	0.0328018	Hyper
cg26368024	chr22	19132208	0.0328309	Hypo
cg25785378	chr22	20862326	0.0328463	Hypo
cg12679192	chr8	68969455	0.0328626	Hypo
cg09868274	chr12	109534107	0.0328761	Hyper
cg21312148	chr1	152636074	0.032913	Hypo
cg09188840	chr17	4699533	0.0329265	Hyper
cg13929065	chr9	91711047	0.0329386	Hypo
cg27414909	chr4	1201492	0.0329428	Hyper
cg07305215	chr18	5296031	0.0329738	Hyper
cg16794961	chr2	5882032	0.0329831	Hypo
cg18670721	chr6	34113570	0.0330021	Hypo
cg02251141	chr9	99487814	0.0330021	Hypo
cg26523590	chr19	47167869	0.0330128	Hyper
cg03325346	chr11	985936	0.033033	Hyper
cg05498041	chr19	361948	0.033043	Hyper
cg03376481	chr4	124657500	0.0330542	Hypo
cg04011206	chr18	74204120	0.0330678	Hypo
cg13003571	chr12	92818240	0.0330703	Hypo
cg27582240	chr18	75380514	0.0330724	Hyper
cg26918442	chr15	43622840	0.0330743	Hypo
cg07596467	chr19	46382992	0.0330751	Hypo
cg02839071	chr18	10472982	0.0331031	Hyper
cg07949597	chr16	3355079	0.0331357	Hyper
cg04370088	chr2	99061575	0.0331527	Hyper
cg02485741	chr11	69290669	0.0331645	Hyper
cg21278806	chr13	33001751	0.0331811	Hyper
cg13196962	chr2	61245411	0.0331864	Hypo
cg01493685	chr7	111375789	0.0332475	Hypo
cg18500830	chr10	12395689	0.0332479	Hypo
cg04521224	chr2	37332584	0.0332505	Hypo
cg12609243	chr3	54155240	0.0332728	Hypo
cg10654618	chr15	62682503	0.0332753	Hyper
cg26469379	chr16	33935427	0.033277	Hypo
cg01277983	chr22	43835600	0.0332787	Hypo
cg22094750	chr1	1851056	0.0332905	Hypo
cg03216823	chr10	64892844	0.0333006	Hypo
cg00848728	chr1	58716018	0.0333577	Hypo
cg23751536	chr21	43251517	0.0333725	Hypo
cg07367519	chr22	40075288	0.0333824	Hypo
cg10506070	chr5	114502492	0.0334181	Hypo
cg14555988	chr13	42623559	0.0334339	Hypo
cg04122873	chr6	28956226	0.0334447	Hypo
cg18619541	chr12	123459241	0.0334557	Hypo
cg02709100	chr10	118442242	0.0334881	Hyper
cg08713365	chr20	327623	0.0335113	Hyper
cg10732920	chr10	69835277	0.0335252	Hypo
cg04961553	chr4	48908469	0.0335466	Hypo
cg14997048	chr20	43991673	0.0335577	Hyper
cg18087143	chr7	38209440	0.0335658	Hypo
cg12659291	chr1	32861649	0.03357	Hyper
cg24651215	chr5	146610725	0.0335731	Hyper
cg05647519	chr3	133292323	0.0335736	Hypo
cg16569014	chr6	136611553	0.0335768	Hypo
cg07735571	chr22	39796170	0.0335915	Hypo
cg03066657	chr11	9116583	0.0335925	Hypo
cg02042649	chr6	43253153	0.0336011	Hypo
cg24399529	chr15	69373153	0.0336262	Hypo
cg18707867	chr19	3971272	0.0336271	Hyper
cg24456639	chr13	77563560	0.0336297	Hyper
cg04798158	chr14	75179846	0.0336476	Hypo
cg07577579	chr4	88928495	0.0336505	Hypo
cg12690857	chr15	50419871	0.0336541	Hyper
cg04600466	chr5	139076830	0.0336603	Hypo
cg05943554	chr2	46609618	0.0336925	Hypo
cg00391320	chr12	112127825	0.0337033	Hypo
cg13809962	chrX	84498932	0.0337155	Hypo
cg22171539	chr12	81107990	0.0337327	Hyper
cg04795638	chr17	15468098	0.0337653	Hyper
cg23662675	chr20	45985596	0.0337701	Hypo
cg05128194	chr16	5666499	0.0337726	Hypo
cg09118164	chr21	34100306	0.0337803	Hyper
cg09410434	chr3	48885326	0.0337827	Hyper
cg23079522	chr3	160569628	0.0337917	Hypo
cg27559462	chrX	118709227	0.033803	Hypo
cg00010168	chr10	99258642	0.0338041	Hypo
cg05225373	chr14	55657967	0.0338129	Hypo
cg26710371	chr11	36234215	0.0338194	Hyper
cg26563553	chr8	23261731	0.0338677	Hyper
cg14848077	chr4	38666918	0.0339422	Hyper
cg20065768	chr16	29796685	0.0339438	Hyper
cg24975821	chr15	93627558	0.0339519	Hyper
cg19234171	chr3	128226071	0.0339659	Hyper
cg00355992	chr11	7041570	0.0339728	Hypo
cg24325581	chr6	345903	0.0339895	Hypo
cg10567273	chr12	12939714	0.0340116	Hypo
cg22729910	chr7	44084282	0.0340258	Hyper
cg24536146	chr1	207997166	0.0340282	Hyper
cg04548841	chr1	224545223	0.034035	Hypo
cg02318527	chr19	41318069	0.0340437	Hypo
cg12184624	chr10	105239164	0.0340702	Hyper
cg05417950	chr4	123843025	0.0340757	Hypo
cg07541465	chr5	109026541	0.0340877	Hypo
cg15661865	chr2	27632926	0.0341131	Hypo
cg27519869	chr7	92219805	0.0341224	Hypo
cg05221264	chr1	15783513	0.0341334	Hypo
cg17489342	chr5	2562830	0.0341419	Hypo
cg10667166	chr13	28981293	0.0341611	Hyper
cg03298411	chr22	39077903	0.0341631	Hyper
cg14884929	chr17	46657656	0.0342159	Hyper
cg05518283	chr3	48701662	0.0342374	Hypo
cg01496600	chr6	2246553	0.0342553	Hypo
cg07956200	chr4	100571781	0.034267	Hyper
cg18196334	chr12	132169032	0.0342691	Hyper
cg23929628	chr14	74027105	0.0342757	Hypo
cg20870512	chr7	1272515	0.0342817	Hypo
cg04614943	chr12	99039026	0.0342999	Hyper
cg08607209	chr6	52610808	0.0343141	Hypo
cg21376148	chr17	10276260	0.0343241	Hypo
cg18459622	chr14	69283247	0.0343288	Hyper
cg20573218	chr3	181409863	0.034346	Hypo
cg11309456	chr12	110942599	0.0343602	Hypo
cg25331703	chr15	101459283	0.0343737	Hyper
cg11312896	chr19	58545122	0.0344051	Hypo
cg23323158	chr5	132720020	0.0344163	Hyper
cg18940763	chr22	29197846	0.0344171	Hypo
cg01993928	chrX	9863141	0.0344308	Hypo
cg00109551	chr13	113487346	0.0344381	Hypo
cg04497717	chr7	2414218	0.0344879	Hyper
cg12736773	chr10	131819853	0.0344922	Hypo
cg00304646	chr16	28835277	0.0344944	Hyper
cg11874321	chr18	75380364	0.034495	Hyper
cg13371883	chr2	101511926	0.0345257	Hypo
cg13412498	chr9	36037340	0.0345338	Hypo
cg18604182	chr7	30999561	0.0345418	Hypo
cg11700824	chr10	88730823	0.0345494	Hypo
cg00963786	chr16	69830352	0.0346084	Hypo
cg00544436	chr6	34203564	0.034612	Hypo
cg08978859	chr3	49066699	0.0346151	Hyper
cg24008634	chr10	13694895	0.0346212	Hyper
cg04519462	chr17	77387741	0.0346234	Hypo
cg08603735	chr19	3754256	0.0346478	Hyper
cg05236879	chr15	60292509	0.0346515	Hyper
cg09455274	chr10	68685487	0.0346551	Hyper
cg03876030	chr11	129872826	0.0346836	Hypo
cg24580252	chr15	35384654	0.0346924	Hyper
cg16946997	chrX	51076330	0.0347019	Hypo
cg22601496	chr3	45004671	0.0347327	Hypo
cg11673391	chr1	10459052	0.0347674	Hypo
cg10783050	chr4	185377277	0.034775	Hyper
cg03533382	chr5	126853128	0.0347931	Hypo
cg27655706	chr7	96044476	0.0348038	Hypo
[truncated: 1,267 more rows]

## Sheet: Table S4_TukeyTC
Supplemental Table S4. List of significant probes discovered posthoc Tukey's test between CC and TC patients
Probe ID	chr	pos	p-value	Hyper or Hypo
cg05029567	chr5	148724845	1.67e-05	Hypo
cg11987645	chr7	21985935	3.68e-05	Hypo
cg21988041	chr12	104444060	3.85e-05	Hypo
cg14781374	chr10	101998405	6.71e-05	Hyper
cg24454698	chr1	24126991	7.44e-05	Hypo
cg04507121	chr2	172778341	8.8e-05	Hyper
cg08178441	chr4	185938720	0.000132065	Hypo
cg27292230	chr1	156571424	0.000164289	Hypo
cg17854654	chr1	155232925	0.000174171	Hypo
cg15412736	chr10	89622073	0.000179013	Hypo
cg26929547	chr1	57681028	0.000195726	Hypo
cg04920689	chr15	88800510	0.000200372	Hypo
cg02276793	chr3	169685131	0.0002041	Hypo
cg18294881	chr3	45429876	0.000211811	Hypo
cg07915884	chr1	245474048	0.000255665	Hypo
cg11357940	chr7	57512798	0.000289622	Hypo
cg23929036	chr1	114605704	0.000296528	Hypo
cg20099005	chr22	41956854	0.00029875	Hypo
cg01493105	chr6	33272226	0.000344806	Hyper
cg26075150	chr7	96643821	0.000396934	Hypo
cg13183539	chr19	3522577	0.000406933	Hyper
cg00618155	chr10	72459629	0.000418123	Hyper
cg03524147	chr10	119138665	0.000434314	Hypo
cg13625026	chr11	1146419	0.000441025	Hypo
cg15748555	chr2	23782147	0.000443046	Hyper
cg14008098	chr1	111889064	0.000451882	Hypo
cg07051718	chr19	1438596	0.000458663	Hypo
cg19809636	chr10	134661640	0.000465685	Hypo
cg12909060	chr2	99771899	0.00047379	Hypo
cg16346422	chr11	2920819	0.00049258	Hypo
cg05391628	chr12	49463937	0.000499007	Hypo
cg17208530	chr17	49810062	0.00051795	Hypo
cg00002236	chr18	67873061	0.00052517	Hypo
cg07851243	chr17	74707271	0.000529801	Hypo
cg26529300	chr19	570458	0.000540384	Hyper
cg20064153	chrX	12993759	0.000548174	Hypo
cg01866518	chr12	120673235	0.000556462	Hyper
cg14692552	chr19	39364015	0.000562656	Hypo
cg23848614	chr6	166868193	0.000578331	Hypo
cg20060452	chr19	31210518	0.000582001	Hypo
cg16057435	chr5	75912664	0.000619322	Hypo
cg15677132	chr14	35452110	0.000631987	Hypo
cg10593493	chr12	54411753	0.000637256	Hypo
cg01500570	chr17	78667767	0.000646548	Hyper
cg16661858	chr1	1345158	0.000661303	Hypo
cg12572278	chr11	120081259	0.000676261	Hypo
cg13444953	chr20	55196362	0.000678272	Hyper
cg10285845	chr10	74079359	0.000680689	Hypo
cg14734200	chr3	9780875	0.000688173	Hyper
cg20201143	chr6	33398533	0.000701504	Hypo
cg19461907	chr19	17336467	0.000723159	Hyper
cg12661452	chr12	125550210	0.000736146	Hypo
cg02283204	chr6	40570601	0.000767142	Hypo
cg20996348	chr1	202208198	0.000783956	Hyper
cg09701743	chr7	138776650	0.000802057	Hyper
cg15102430	chr5	169322052	0.000844487	Hyper
cg00597713	chr6	42947103	0.000851689	Hypo
cg25806655	chr19	4543498	0.000855767	Hyper
cg16323843	chr3	49711263	0.000856073	Hypo
cg06353428	chr16	71660113	0.000865428	Hypo
cg03445474	chr11	34073002	0.000883549	Hypo
cg10774701	chr2	178973216	0.000887315	Hyper
cg19478410	chr11	45256865	0.000889292	Hypo
cg10712091	chr6	108141883	0.000895972	Hypo
cg25151803	chr2	242677058	0.000897747	Hypo
cg08910625	chr13	77903871	0.000901254	Hypo
cg01054023	chr1	228291177	0.000905201	Hypo
cg20421191	chr6	33217620	0.000911243	Hypo
cg27603366	chr2	173037734	0.000921308	Hypo
cg15012027	chr2	99351550	0.000926778	Hypo
cg18283737	chr10	12085149	0.000967957	Hypo
cg22188918	chr7	100882175	0.000971507	Hypo
cg10040748	chr1	211431567	0.00102287	Hypo
cg00783905	chr6	31763174	0.00105204	Hypo
cg17408923	chr2	109335769	0.0010719	Hypo
cg19267551	chr6	32064161	0.00108734	Hyper
cg11874143	chr3	138065751	0.00110833	Hypo
cg13567429	chr9	129567418	0.00110923	Hypo
cg22617367	chrX	118740614	0.00111118	Hypo
cg05349349	chr20	24784216	0.0011249	Hypo
cg24517377	chr11	118869147	0.00117825	Hypo
cg10697843	chr19	36236150	0.00121905	Hypo
cg03157179	chr10	45282107	0.0012286	Hypo
cg03528538	chr11	1030347	0.00122936	Hypo
cg12900082	chr15	95305387	0.00122949	Hypo
cg14407987	chr11	47470793	0.00123638	Hyper
cg20495737	chrX	48327768	0.00124394	Hypo
cg19817126	chr10	93357526	0.00126987	Hyper
cg03920887	chr1	205616632	0.00127774	Hypo
cg14002287	chr11	77757287	0.00128174	Hypo
cg00270654	chr16	87735724	0.0012828	Hyper
cg19776520	chr1	52869847	0.00128613	Hypo
cg10382365	chr16	88105065	0.00131209	Hyper
cg13699366	chr9	73034785	0.0013233	Hypo
cg00698535	chr16	81812719	0.00133951	Hypo
cg04918314	chr12	52826734	0.00134078	Hypo
cg23696834	chr6	42928345	0.0013608	Hypo
cg13401876	chr3	183967340	0.0013685	Hypo
cg07087646	chr14	101347358	0.00137271	Hypo
cg17208368	chr8	196561	0.00137326	Hypo
cg04971161	chr14	55794598	0.0013789	Hypo
cg05226558	chr3	46617183	0.00138943	Hypo
cg08400159	chr20	45947786	0.00139116	Hypo
cg02039072	chr10	26942165	0.00141461	Hyper
cg26289317	chr8	19798765	0.00142015	Hypo
cg24222390	chr17	19410596	0.00142225	Hypo
cg26826004	chr5	140792596	0.00143767	Hyper
cg12958642	chr6	33231505	0.00144106	Hypo
cg12832988	chr10	14880938	0.00146042	Hypo
cg14673932	chr3	183872926	0.00147937	Hypo
cg12972213	chr2	73460425	0.00148527	Hypo
cg25572367	chr12	25538380	0.00149175	Hypo
cg04693379	chr19	12706654	0.00150215	Hypo
cg02331352	chr16	2813897	0.00150569	Hypo
cg04750265	chr11	3127554	0.0015061	Hypo
cg15286618	chr11	67250164	0.00151684	Hypo
cg06085875	chr4	83937413	0.00154477	Hyper
cg04896168	chr1	86968543	0.00154561	Hyper
cg05307923	chr10	1779667	0.00154953	Hypo
cg27149136	chr12	130926637	0.00154955	Hyper
cg17289222	chr19	1109154	0.00158227	Hyper
cg09123257	chr5	180670541	0.00159034	Hypo
cg12353802	chr22	33310132	0.00159078	Hypo
cg16165120	chr11	85566439	0.00160708	Hypo
cg13107975	chr1	92949488	0.00162144	Hypo
cg02497504	chr3	182510964	0.00162156	Hypo
cg19204946	chr1	207143870	0.00162383	Hypo
cg02324367	chr8	1809112	0.0016562	Hyper
cg15056205	chr2	228632590	0.00168883	Hyper
cg25661973	chr21	34400733	0.00170133	Hypo
cg06241803	chr6	30538984	0.00170185	Hypo
cg04767174	chr21	15069190	0.00172801	Hyper
cg18031978	chr3	9851572	0.00173171	Hypo
cg02636704	chr20	49575191	0.00174013	Hypo
cg27054887	chr16	67276940	0.00174265	Hyper
cg26726589	chr20	306364	0.00175461	Hyper
cg01964262	chr13	97874638	0.00175598	Hypo
cg00098814	chr15	66679050	0.00176339	Hypo
cg13677058	chr9	90474181	0.00176406	Hypo
cg20545941	chr22	43821227	0.00176596	Hyper
cg16178526	chr20	42940042	0.00177111	Hypo
cg22764535	chr2	242833494	0.00177124	Hypo
cg10522062	chr4	46038896	0.00179272	Hypo
cg01704400	chr5	114506448	0.00180558	Hypo
cg20061378	chr4	1791585	0.0018132	Hyper
cg00136077	chr12	132832440	0.00183204	Hypo
cg16678686	chr20	62262515	0.00184293	Hypo
cg03807741	chr11	62496448	0.00184866	Hypo
cg00370962	chr3	17199496	0.00185164	Hypo
cg01442565	chr21	43787747	0.00186439	Hypo
cg14747339	chr6	132834427	0.00188413	Hypo
cg22866565	chr4	86718190	0.00188572	Hyper
cg27243166	chr11	64479496	0.00189387	Hyper
cg15831452	chr17	18761345	0.0019033	Hypo
cg24692358	chr6	168550512	0.00190559	Hypo
cg05785141	chr19	53361066	0.00192743	Hypo
cg20095825	chr10	95242170	0.00193048	Hypo
cg04287116	chr2	95831031	0.0019349	Hypo
cg16608338	chr6	88053646	0.00194824	Hypo
cg03019460	chr11	71823446	0.00196265	Hypo
cg17210535	chr3	182984429	0.0019986	Hypo
cg24539923	chr7	100769903	0.00201952	Hypo
cg02891686	chr4	24801425	0.00203942	Hyper
cg18625303	chr2	27226681	0.00204316	Hypo
cg22377290	chr19	17970567	0.00207624	Hypo
cg23332744	chr10	7661796	0.00207671	Hyper
cg08247376	chr17	43339358	0.00208324	Hypo
cg16907167	chr2	85554779	0.0020837	Hypo
cg00448875	chr3	133611626	0.00208578	Hypo
cg03445127	chr3	101232168	0.00208586	Hypo
cg05208400	chr2	227538347	0.00208933	Hypo
cg01044770	chr3	14693164	0.00209414	Hypo
cg19011122	chr5	110835117	0.00209788	Hypo
cg08428949	chr15	43208721	0.00209919	Hypo
cg05709770	chr3	59703569	0.00212662	Hypo
cg22846506	chr19	3036284	0.00215676	Hypo
cg24594177	chr6	28984685	0.00215755	Hypo
cg03829194	chr16	875571	0.0021822	Hypo
cg22957228	chr12	57610482	0.00219474	Hypo
cg03371752	chr17	36925978	0.00226067	Hyper
cg06871798	chr1	32208537	0.00226289	Hyper
cg02391526	chr22	37658878	0.00227108	Hyper
cg02063166	chr6	88875651	0.0022832	Hypo
cg25707676	chr7	96643539	0.00228609	Hypo
cg03408033	chr3	14693299	0.00229516	Hyper
cg20825994	chr4	25448682	0.0023106	Hypo
cg05846894	chr10	103348049	0.00231247	Hypo
cg14749448	chr11	65325872	0.00233397	Hyper
cg06815614	chr5	79703546	0.00234008	Hypo
cg04757806	chr11	94278595	0.00234088	Hyper
cg26076412	chr10	7452242	0.00236651	Hypo
cg07161615	chr20	10200432	0.00237056	Hypo
cg14554217	chr8	125551692	0.00237315	Hypo
cg17627427	chr13	23472381	0.00237919	Hypo
cg07560922	chr3	171528828	0.00239771	Hyper
cg26463020	chr4	83812619	0.00240481	Hypo
cg20808813	chr7	157663646	0.00241	Hyper
cg17737141	chr1	173793901	0.00242063	Hypo
cg22609233	chr4	115518992	0.00242611	Hyper
cg14109456	chr9	127040562	0.00248338	Hypo
cg19644018	chr1	36549719	0.0024926	Hypo
cg23436058	chr8	143869231	0.00249602	Hyper
cg14609520	chr10	21786227	0.00251331	Hypo
cg03318469	chr1	3710303	0.00254667	Hypo
cg13759632	chr11	44545144	0.00255039	Hypo
cg22442883	chr1	19955786	0.00255391	Hyper
cg12417539	chr10	134302564	0.00255629	Hyper
cg23492327	chr6	168562318	0.00257225	Hyper
cg10283737	chr1	112533749	0.00259306	Hypo
cg25635840	chr17	26898051	0.00263435	Hypo
cg06994572	chr12	122691993	0.00263459	Hypo
cg15489301	chr7	134213038	0.00265073	Hypo
cg03539850	chr10	91404063	0.00265956	Hypo
cg01205124	chr12	9280420	0.00267028	Hyper
cg26937061	chr17	45000085	0.00269433	Hypo
cg14421202	chr5	6378292	0.00270627	Hypo
cg25517211	chr18	19192157	0.00270901	Hypo
cg04993414	chr3	152880916	0.00271446	Hypo
cg26930078	chr17	42218924	0.00274293	Hyper
cg04253077	chr14	81035143	0.00275115	Hypo
cg01408383	chrX	15353254	0.00276405	Hypo
cg26842664	chr18	32821471	0.00278727	Hypo
cg14697475	chr3	142720940	0.00279483	Hypo
cg26837178	chr10	72201611	0.00279613	Hyper
cg00626466	chr12	65153982	0.00286434	Hyper
cg26889928	chr7	138145433	0.00288573	Hypo
cg13854030	chr9	90695351	0.0029158	Hypo
cg19892210	chr7	25165235	0.00292371	Hypo
cg06476344	chr2	26396290	0.00292426	Hypo
cg10432440	chr16	86597802	0.00292793	Hypo
cg22237300	chr6	52171973	0.00296489	Hyper
cg08714544	chr6	169631174	0.00297704	Hypo
cg22488462	chr13	111336430	0.00300936	Hyper
cg05363666	chrX	106872025	0.0030257	Hypo
cg15359413	chr7	50517931	0.00302581	Hypo
cg18862975	chr21	37092865	0.00302652	Hypo
cg24639902	chr8	22774971	0.00307058	Hypo
cg09429111	chr9	96792562	0.00310072	Hypo
cg25468863	chr13	36920660	0.00310438	Hypo
cg20753294	chr5	142782791	0.0031102	Hyper
cg04624363	chr5	176433907	0.00311997	Hypo
cg08015253	chr18	33767315	0.00312297	Hypo
cg11152167	chr1	64567482	0.00313087	Hyper
cg02344891	chr14	101350872	0.00313198	Hypo
cg22726039	chr2	32390678	0.0031359	Hypo
cg01196996	chr4	39481740	0.00314537	Hyper
cg11249129	chr4	4405844	0.0031594	Hypo
cg03485240	chr16	1110844	0.00316214	Hyper
cg23722151	chr17	14115620	0.00318172	Hyper
cg09473383	chr1	65533830	0.00318545	Hypo
cg11721610	chr1	200580225	0.0031943	Hypo
cg24643429	chr1	3562429	0.00319855	Hyper
cg06759097	chr16	1392588	0.00322275	Hypo
cg07915849	chr16	2391402	0.00322593	Hyper
cg26670636	chr7	100063101	0.00324504	Hypo
cg16176301	chr11	8933372	0.00324892	Hypo
cg12093976	chr4	110833884	0.00324983	Hypo
cg09774932	chr12	1725788	0.00326138	Hypo
cg22792014	chr10	134267908	0.00327034	Hyper
cg25703534	chr7	65439432	0.00327761	Hyper
cg27282987	chr3	127349158	0.00328896	Hypo
cg24530147	chr3	138763894	0.00329989	Hyper
cg12535380	chr12	109491236	0.00333544	Hypo
cg20309353	chr17	18089940	0.00333773	Hypo
cg15672498	chr1	6218116	0.00334216	Hypo
cg11235697	chr1	46774670	0.00334591	Hypo
cg24416190	chr4	186007379	0.0033561	Hyper
cg08384999	chrX	40004346	0.00337279	Hyper
cg16345880	chr1	109756737	0.00337578	Hypo
cg18007957	chr6	152011666	0.00338277	Hypo
cg11826708	chr3	115502895	0.00341103	Hypo
cg07306331	chr6	32049354	0.00344454	Hyper
cg15635480	chr20	35090169	0.00344925	Hyper
cg01093696	chr5	92936528	0.00345065	Hypo
cg05218490	chr2	148778969	0.00346047	Hypo
cg20568659	chr1	229646584	0.00347459	Hypo
cg17044768	chr5	138739971	0.00347698	Hypo
cg24580252	chr15	35384654	0.00349249	Hyper
cg07370141	chr5	132948438	0.00351714	Hypo
cg04680162	chr8	140840140	0.00352416	Hyper
cg13571852	chr2	97652491	0.00353942	Hyper
cg27640147	chr15	50718844	0.00356435	Hyper
cg00544436	chr6	34203564	0.00357466	Hypo
cg17712092	chr4	129076599	0.00357471	Hyper
cg14987002	chr4	151496830	0.00357842	Hypo
cg10564492	chr7	150929389	0.00357988	Hypo
cg09837943	chr19	57306631	0.00359382	Hyper
cg20908919	chr12	42877995	0.00360353	Hyper
cg24773542	chr6	31865886	0.00360739	Hypo
cg15112006	chr12	93568577	0.00360849	Hyper
cg17036441	chr3	196669217	0.00361265	Hypo
cg13609544	chr17	46664647	0.00363068	Hypo
cg02220499	chr16	19729278	0.00366133	Hypo
cg17404403	chr4	110737017	0.00368074	Hyper
cg09053366	chr17	56327168	0.00368428	Hypo
cg23421509	chr2	8978201	0.00368903	Hyper
cg19824907	chr13	93879303	0.00369009	Hyper
cg05281708	chr3	44690673	0.00369059	Hypo
cg01082498	chr11	68608225	0.00370173	Hypo
cg16814786	chr10	51575763	0.00370216	Hypo
cg18693822	chr7	55620604	0.0037093	Hypo
cg18281439	chr10	134662025	0.00370954	Hypo
cg06253734	chr15	59042325	0.00373139	Hypo
cg03176971	chr13	108500146	0.00375793	Hypo
cg24536328	chr5	40756075	0.00378215	Hypo
cg20109856	chr7	96643454	0.00379178	Hypo
cg02290617	chr22	50513520	0.00379628	Hyper
cg04992326	chr16	67969823	0.00380115	Hypo
cg24048008	chr1	109642341	0.00381753	Hyper
cg19918549	chr14	100531800	0.00381998	Hypo
cg07042827	chr14	90849692	0.00382366	Hypo
cg26581729	chr9	139939792	0.00382642	Hyper
cg06935264	chr10	45869233	0.00384087	Hypo
cg25481201	chr7	47165509	0.00387928	Hyper
cg09341848	chr2	164965923	0.00388549	Hyper
cg09694606	chr10	94609038	0.0038894	Hypo
cg09840472	chr7	22764397	0.00389296	Hypo
cg09565159	chr7	157412739	0.00389437	Hyper
cg17422403	chr12	42681203	0.00390616	Hyper
cg03707599	chr7	75956931	0.00392304	Hypo
cg27162304	chrX	114795918	0.0039338	Hypo
cg13675278	chr9	73189590	0.00394115	Hyper
cg10507028	chr17	4981937	0.00394417	Hypo
cg13306921	chr1	54863529	0.00394602	Hyper
cg06357748	chr12	1025529	0.00394604	Hyper
cg16073143	chr6	159360073	0.00395046	Hyper
cg05047223	chr14	24584476	0.00395643	Hypo
cg06310589	chr6	126109139	0.00399875	Hypo
cg17043247	chr6	33083989	0.00401075	Hypo
cg25037274	chr7	29872894	0.00401807	Hypo
cg23977108	chr16	14724300	0.00402251	Hypo
cg27380715	chr17	39802082	0.00403139	Hypo
cg26596161	chr8	92261459	0.00403659	Hypo
cg22691333	chr7	6523611	0.00404359	Hypo
cg19977494	chr7	128431264	0.00404862	Hypo
cg19588327	chr1	210506448	0.00405186	Hypo
cg20390711	chr6	127796683	0.00405335	Hyper
cg11692369	chr8	54755880	0.0040536	Hyper
cg17213552	chr11	111895577	0.00405461	Hypo
cg14032596	chr12	56321889	0.00406353	Hyper
cg02826890	chr7	149319535	0.00406599	Hypo
cg03831971	chr4	100868132	0.00406601	Hypo
cg03403386	chr16	69373069	0.00407473	Hypo
cg19110428	chr20	30324912	0.00407973	Hypo
cg13108255	chr1	183560294	0.00408812	Hypo
cg05754808	chr9	100881659	0.00409553	Hypo
cg02099878	chr2	223176167	0.00412058	Hyper
cg13507506	chr2	289147	0.00413508	Hypo
cg19863542	chr12	85674140	0.00414349	Hypo
cg11965881	chr5	171765653	0.00414492	Hyper
cg23311195	chr19	1434935	0.00416567	Hypo
cg15882999	chr17	79818726	0.00419128	Hypo
cg06298896	chr15	75249444	0.00420906	Hypo
cg08136806	chr12	52867793	0.0042147	Hypo
cg15490643	chr2	44935276	0.00421517	Hypo
cg06214745	chr17	1051817	0.00421765	Hyper
cg24589017	chr1	246670800	0.00421803	Hypo
cg20562220	chr14	106068824	0.00422706	Hyper
cg27004195	chr2	79866085	0.00423238	Hypo
cg06189855	chr12	88535899	0.00423369	Hypo
cg00088080	chr1	212861809	0.00427027	Hyper
cg04940089	chr13	114276785	0.00427599	Hyper
cg15928446	chr16	30661850	0.00427757	Hypo
cg26976108	chr12	52867568	0.00430556	Hypo
cg16754145	chr13	68745209	0.00430864	Hyper
cg09095221	chr10	134699744	0.00430892	Hypo
cg12298872	chr1	228352449	0.00432659	Hypo
cg06994272	chr10	48355072	0.00433463	Hypo
cg05774978	chr1	146649842	0.00434338	Hyper
cg17206772	chr11	115765072	0.00439271	Hypo
cg13650689	chr19	54618596	0.00439279	Hypo
cg01804193	chr12	63026212	0.00440653	Hypo
cg09162537	chr11	976950	0.0044248	Hypo
cg25123566	chr12	47610734	0.00443754	Hypo
cg06471536	chr6	105749844	0.00445542	Hypo
cg25777073	chr11	111472741	0.00446203	Hypo
cg15370732	chr17	47892591	0.00446268	Hypo
cg22510582	chr2	72376066	0.00448168	Hyper
cg27129984	chr16	1538803	0.00448556	Hypo
cg04943586	chr12	106993938	0.00451138	Hypo
cg26710371	chr11	36234215	0.00452167	Hyper
cg26157803	chr14	100773599	0.00452305	Hypo
cg01298987	chr16	30005856	0.00452348	Hypo
cg05643703	chr1	17332012	0.00454156	Hyper
cg03553781	chrX	52897080	0.00454267	Hyper
cg24555204	chr2	73342800	0.00455697	Hypo
cg26552621	chr19	1271019	0.00455982	Hypo
cg13131577	chr12	132530412	0.00456821	Hypo
cg10883612	chr1	113063235	0.00457141	Hyper
cg01710580	chr16	598674	0.00457849	Hyper
cg24504349	chr4	120974344	0.00459462	Hypo
cg03027682	chr6	6850867	0.00460221	Hyper
cg08736446	chr4	185939727	0.00461008	Hypo
cg26465101	chr13	111367253	0.00463475	Hyper
cg18810033	chr12	125547270	0.00464939	Hypo
cg12666819	chr8	125551705	0.00465126	Hypo
cg09069229	chr1	243422428	0.00466025	Hyper
cg04685060	chrX	30265350	0.00467536	Hyper
cg00993388	chr19	47505824	0.00467928	Hypo
cg07212969	chr2	241506132	0.0046866	Hypo
cg05459750	chr8	492091	0.00471893	Hypo
cg01817364	chr5	43037411	0.00471907	Hyper
cg04226314	chr12	125445693	0.00471912	Hypo
cg00219321	chr5	153318647	0.0047276	Hypo
cg02565255	chr5	177503040	0.00473774	Hypo
cg26353287	chr5	42954090	0.00474368	Hyper
cg06847157	chr11	2423426	0.00475093	Hypo
cg26232870	chr5	79378709	0.00477457	Hypo
cg22360016	chr2	105276153	0.0047829	Hyper
cg04723297	chr14	104570754	0.00480201	Hyper
cg15321108	chr14	102227943	0.00481493	Hyper
cg06087457	chr6	88040249	0.00483487	Hypo
cg23855093	chr3	100328713	0.00483751	Hypo
cg08003357	chr3	49824073	0.00483868	Hypo
cg01778790	chr16	15815346	0.00484434	Hyper
cg08987995	chr3	4788106	0.00487628	Hyper
cg23764381	chr10	116852687	0.00487989	Hypo
cg26419659	chr5	16614632	0.00488192	Hypo
cg15497834	chr20	48998834	0.0048996	Hypo
cg06255004	chr9	139580799	0.00491651	Hypo
cg02891574	chr19	58986999	0.00492695	Hypo
cg08464860	chrX	63007070	0.00493995	Hypo
cg03544426	chr9	131038602	0.00494412	Hypo
cg17636752	chr6	45391973	0.00495019	Hypo
cg10934407	chr6	168053081	0.00495522	Hyper
cg00729541	chr9	131798577	0.00496156	Hypo
cg04993441	chr4	144620341	0.00496197	Hypo
cg11350158	chr2	142088469	0.00496591	Hyper
cg00287096	chr7	63642709	0.00496892	Hyper
cg05126147	chr13	98628060	0.00496933	Hypo
cg09455239	chr22	21127439	0.00497001	Hypo
cg18814314	chr8	145518788	0.00497422	Hypo
cg02085942	chr7	137530010	0.00497839	Hypo
cg22763181	chr14	100705159	0.00499821	Hypo
cg01196712	chr3	167812510	0.00501158	Hyper
cg19782686	chr4	124180616	0.0050191	Hypo
cg19667082	chr22	50898441	0.00502342	Hyper
cg23558438	chr10	106028444	0.0050296	Hypo
cg01785566	chr16	78617678	0.00502993	Hypo
cg00171459	chr7	5554215	0.00503839	Hyper
cg22077361	chr1	24195347	0.00504149	Hyper
cg02921122	chr10	126712074	0.00504209	Hypo
cg13266119	chr6	1496324	0.00508179	Hyper
cg10541767	chr3	142537016	0.00511201	Hypo
cg21500735	chr19	44576159	0.00512101	Hypo
cg08779706	chr10	124639782	0.00515188	Hypo
cg20674480	chr1	60539898	0.00515509	Hyper
cg07573057	chr8	82754234	0.00516096	Hypo
cg06179586	chr6	29969539	0.00516914	Hypo
cg06702537	chr16	9053911	0.00517071	Hypo
cg07786776	chr17	40250289	0.00517085	Hypo
cg22547851	chr5	78908119	0.00517988	Hypo
cg14900388	chr21	32716584	0.0051832	Hypo
cg26140174	chr3	51975996	0.00521051	Hypo
cg03340261	chr6	135375900	0.00521776	Hypo
cg08082908	chr7	1067951	0.00523197	Hypo
cg09906193	chr4	38664952	0.00523529	Hypo
cg15921587	chr2	73144353	0.00524778	Hyper
cg20533711	chr10	135192061	0.00524964	Hypo
cg05057057	chr7	44613977	0.00526094	Hypo
cg23698976	chrX	149396205	0.00526791	Hypo
cg26145504	chr11	115801162	0.00529839	Hypo
cg24153874	chr6	109800627	0.00532375	Hypo
cg13571460	chr9	124989337	0.00536531	Hyper
cg27022602	chr19	42579074	0.00538201	Hyper
cg06418531	chr5	177019065	0.00538283	Hypo
cg09419297	chr15	77712428	0.00538498	Hypo
cg15853812	chr17	7757994	0.00541711	Hyper
cg00057966	chr17	56408694	0.00542407	Hypo
cg17556578	chr15	63481415	0.00543002	Hypo
cg01351830	chr16	2024435	0.00543316	Hyper
cg08538929	chr21	35013827	0.0054375	Hypo
cg02030929	chr16	29676003	0.00544471	Hypo
cg20219790	chr10	135434000	0.0054461	Hyper
cg03218396	chr8	96377380	0.0054703	Hypo
cg00547983	chr1	30715185	0.00548856	Hypo
cg00547441	chr7	50344724	0.00552186	Hypo
cg01482087	chr7	100490570	0.00556309	Hypo
cg02472869	chr12	96253398	0.00557113	Hypo
cg04827020	chr15	39875655	0.00558109	Hypo
cg15691649	chr6	25882328	0.00558218	Hyper
cg06893980	chr6	170862231	0.00561733	Hypo
cg13547381	chr11	47270874	0.00562981	Hypo
cg10456628	chr16	89302571	0.00564077	Hypo
cg04355037	chr10	105677683	0.00565909	Hypo
cg06532379	chr15	85360319	0.00566649	Hyper
cg27521109	chr1	41892144	0.00568518	Hypo
cg08140114	chr6	139482238	0.00568876	Hypo
cg23061435	chrX	47079575	0.00569837	Hypo
cg24295104	chr6	28985069	0.0056997	Hypo
cg09011945	chr1	206907514	0.00570433	Hyper
cg24446610	chr1	6134338	0.00570596	Hyper
cg26005146	chr7	135242312	0.00574394	Hypo
cg08885647	chr15	72490059	0.0057533	Hyper
cg05568797	chr12	26275050	0.00576631	Hypo
cg06879534	chr4	39447437	0.00576744	Hypo
cg07061783	chr6	25882402	0.00577486	Hyper
cg25429010	chr15	75932582	0.00578462	Hypo
cg20200460	chr10	130165501	0.00579249	Hypo
cg22027500	chr11	11374795	0.00580784	Hypo
cg19836199	chr21	36421941	0.00580922	Hypo
cg24977321	chr3	179065417	0.00582532	Hypo
cg14283381	chr1	207925198	0.0058312	Hypo
cg16001165	chr4	129581866	0.00583596	Hypo
cg09351677	chr11	62555261	0.00583937	Hypo
cg25826546	chr7	100770060	0.00585401	Hypo
cg27665985	chr15	66116727	0.00586054	Hypo
cg01363474	chr4	6344484	0.00586074	Hypo
cg02576219	chr20	34894885	0.00587003	Hypo
cg23194346	chrX	49033828	0.00587159	Hypo
cg19777638	chr10	111655132	0.00590563	Hyper
cg26872100	chr16	28270754	0.00592793	Hyper
cg22134757	chr8	22723825	0.00594052	Hyper
cg11559731	chr8	60032745	0.00594074	Hyper
cg13275679	chr17	73151149	0.00594081	Hyper
cg05230759	chr11	117049249	0.00594685	Hypo
cg12570134	chr17	46640347	0.0059827	Hypo
cg04923388	chr5	41904550	0.00598479	Hypo
cg16400903	chr5	693638	0.00598545	Hypo
cg15357934	chr12	58138320	0.00598603	Hyper
cg21959874	chr1	166809384	0.00601171	Hypo
cg23879743	chr4	170897284	0.00601556	Hyper
cg17113216	chr4	83821792	0.00602376	Hyper
cg12019717	chr15	85259882	0.00604562	Hypo
cg16004202	chr4	159689901	0.00605053	Hyper
cg26280911	chr5	133891771	0.00605304	Hypo
cg22931950	chr6	132834348	0.00605851	Hypo
cg07200897	chr3	122512821	0.00608105	Hypo
cg10089642	chrX	122870376	0.00608888	Hypo
cg09557972	chr18	5296027	0.00608929	Hypo
cg09761367	chr1	25360712	0.00609571	Hypo
cg06392318	chr6	127439650	0.00611142	Hypo
cg07135660	chr5	133343843	0.00611696	Hyper
cg22666687	chr6	31670396	0.00613146	Hypo
cg20845659	chr8	38579007	0.00614937	Hypo
cg04058639	chr4	169930757	0.00616018	Hypo
cg03046746	chr3	179322246	0.00616946	Hypo
cg18902930	chr19	10400308	0.0061952	Hypo
cg06396948	chr16	67193897	0.00623677	Hypo
cg20330472	chr6	133561932	0.0062421	Hypo
cg06206449	chrX	118708409	0.00624434	Hyper
cg09161043	chr1	53068834	0.00625525	Hyper
cg01496416	chr19	45147715	0.00626181	Hypo
cg09975406	chr16	77756761	0.00629317	Hypo
cg20253700	chr16	2099508	0.0063017	Hypo
cg17843048	chrX	46771580	0.00630426	Hypo
cg02815835	chr6	25710694	0.00631272	Hyper
cg24040948	chr11	65712826	0.00632157	Hyper
cg03553715	chr16	9052489	0.006334	Hypo
cg14454907	chr2	177022285	0.00633765	Hypo
cg02319016	chr3	196469777	0.00634203	Hyper
cg14287022	chr12	19557343	0.00635991	Hyper
cg01243892	chr1	29189934	0.00636635	Hyper
cg21320455	chr17	78086503	0.00637368	Hyper
cg11366934	chr7	97912641	0.0063805	Hypo
cg16621790	chr3	50383485	0.00640583	Hypo
cg11906827	chr19	17414337	0.00641894	Hypo
cg16012041	chr4	55093857	0.00642055	Hypo
cg03817616	chrX	63615495	0.0064213	Hypo
cg12888961	chr12	96794220	0.00644134	Hypo
cg27496884	chr16	47071479	0.00646437	Hyper
cg26211724	chr18	57636670	0.00647471	Hyper
cg16947583	chr2	189352810	0.00647666	Hypo
cg03441409	chr7	89840824	0.00647795	Hypo
cg07999738	chr8	140744386	0.00647947	Hyper
cg07065054	chr2	217236783	0.00648566	Hypo
cg00739679	chr3	197510393	0.00648818	Hypo
cg01928779	chr9	34125731	0.00649075	Hypo
cg04327529	chr10	52834121	0.00654277	Hypo
cg19967846	chr12	133293493	0.00654831	Hypo
cg02563156	chr2	105977603	0.00657094	Hypo
cg22036432	chr4	83719566	0.00662476	Hypo
cg03116740	chr11	841335	0.00662795	Hypo
cg06468454	chr17	3591377	0.0066292	Hypo
cg09155362	chr15	33487289	0.00662957	Hypo
cg24633648	chr14	92302448	0.00663284	Hypo
cg24694879	chr12	131518424	0.00663852	Hypo
cg15198094	chr1	200003342	0.00665533	Hyper
cg19296591	chr7	82580938	0.00667713	Hypo
cg13978902	chr6	26120728	0.00667865	Hyper
cg06112871	chr7	39383753	0.0066806	Hypo
cg04290396	chr1	156426945	0.0066837	Hypo
cg17601595	chr10	13628739	0.00672068	Hypo
cg12398238	chr17	42264131	0.0067257	Hyper
cg09594873	chr14	73958699	0.00672873	Hypo
cg24594507	chr3	57583403	0.00673096	Hypo
cg11903880	chr1	110197856	0.00674696	Hyper
cg01508796	chr10	102132984	0.00676739	Hypo
cg20311730	chr11	7985183	0.00677254	Hypo
cg11762629	chr12	58240176	0.00677952	Hypo
cg23765993	chr20	44176029	0.00678429	Hypo
cg17481903	chr5	92930052	0.0067983	Hypo
cg21001441	chr1	1384038	0.00680672	Hypo
cg23165545	chr3	49449548	0.00681526	Hypo
cg06938406	chr12	120875584	0.00682489	Hypo
cg22985595	chr6	27179035	0.00683146	Hyper
cg03510194	chr5	134788007	0.00683736	Hypo
cg10407113	chr16	71843647	0.00684331	Hyper
cg00302081	chr9	115875112	0.00686221	Hypo
cg16747567	chr14	71373858	0.00686729	Hypo
cg03626579	chr19	58868858	0.00687889	Hyper
cg01511647	chr14	81901907	0.00688729	Hypo
cg08159605	chr7	55624750	0.00689229	Hypo
cg13704531	chr2	106406742	0.00690131	Hypo
cg17942929	chr17	43168803	0.00692091	Hyper
cg01471203	chr7	70255416	0.00695038	Hyper
cg24437408	chr10	134661502	0.00695587	Hypo
cg26811705	chr11	118781408	0.00695937	Hyper
cg06187921	chr16	86597575	0.00696283	Hypo
cg13932501	chr9	94060853	0.0069784	Hypo
cg05790630	chr3	64963168	0.00698136	Hypo
cg11039072	chr15	35280907	0.00698554	Hypo
cg01468717	chr1	165600297	0.00698974	Hypo
cg25363622	chr10	72648567	0.00699046	Hypo
cg26272237	chr13	111358862	0.00699771	Hypo
cg16711857	chr14	45356185	0.00700503	Hyper
cg01420001	chr1	234365540	0.007007	Hypo
cg13824956	chr6	33256708	0.00701714	Hypo
cg13930596	chr12	115108282	0.00701781	Hypo
cg07150585	chr16	3546660	0.00702098	Hyper
cg24371155	chr13	109741030	0.0070353	Hyper
cg14820927	chr18	34408166	0.00706397	Hypo
cg25311470	chr7	107950866	0.00709993	Hypo
cg01612449	chr11	66410467	0.00710643	Hypo
cg05846056	chr1	59762542	0.00712899	Hypo
cg14354168	chr6	1619134	0.00714527	Hyper
cg20899383	chr2	176046573	0.00715673	Hypo
cg22678065	chr2	219128083	0.00716194	Hyper
cg19535685	chr22	19845442	0.00716866	Hypo
cg00622702	chr21	34727950	0.00718282	Hypo
cg14414792	chr10	69992001	0.00718901	Hyper
cg15879316	chr22	46934089	0.00721009	Hypo
cg13316404	chr10	6191076	0.00722145	Hypo
cg16070743	chr4	178364207	0.00722604	Hypo
cg12367520	chr2	86564127	0.0072299	Hypo
cg01248445	chr20	58513509	0.00724616	Hypo
cg11732226	chr6	20320376	0.00725634	Hypo
cg04366104	chr2	64872418	0.00725727	Hypo
cg01605984	chr9	136216154	0.00726848	Hypo
cg07136348	chr5	23528043	0.00727016	Hyper
cg06004371	chr7	33169033	0.00727483	Hypo
cg05554885	chr4	3747424	0.00727594	Hypo
cg15786879	chr16	21169615	0.0072777	Hypo
cg00651821	chr7	131012283	0.00728781	Hypo
cg11270998	chr2	131558491	0.0072889	Hypo
cg09009474	chr12	110011370	0.0072941	Hypo
cg19074970	chr2	228189846	0.00729897	Hypo
cg03315562	chr1	154975574	0.00732217	Hypo
cg18957070	chr17	19648970	0.00732833	Hyper
cg22499297	chr13	49789369	0.00735425	Hypo
cg09076926	chr6	36842865	0.00735781	Hypo
cg10489588	chr13	25875612	0.00736542	Hypo
cg00366850	chr2	45232417	0.00738271	Hypo
cg06235991	chr22	41601581	0.00739079	Hypo
cg04678901	chr16	86903491	0.00739939	Hyper
cg19248893	chr1	6711161	0.00740202	Hyper
cg14046986	chr1	167599371	0.00740826	Hypo
cg18532308	chr19	8642308	0.00741555	Hypo
cg18239973	chr8	28348030	0.00742951	Hypo
cg03553964	chr10	135082110	0.00744653	Hyper
cg25073708	chr9	132083538	0.00745279	Hyper
cg24069559	chr19	39342390	0.00745297	Hypo
cg23057192	chr7	148680831	0.00746604	Hypo
cg00566759	chr18	28682345	0.00748027	Hypo
cg19577054	chr5	138775315	0.0074917	Hypo
cg02332073	chr7	130372419	0.00749622	Hypo
cg00061629	chr11	44325258	0.00752349	Hyper
cg24232236	chr22	38142998	0.00752372	Hypo
cg12311514	chr15	62519237	0.00752405	Hyper
cg19689322	chr1	41284639	0.00753695	Hyper
cg25361651	chr20	29847402	0.0075505	Hyper
cg24648061	chr7	107114615	0.00755105	Hypo
cg14930955	chr3	49154635	0.00756647	Hypo
cg18634806	chr13	79229238	0.00756852	Hypo
cg05511921	chr12	26999954	0.00758854	Hyper
cg05016953	chr17	28562813	0.00759954	Hypo
cg01426713	chr6	106517533	0.00761824	Hypo
cg17092935	chr13	50997684	0.00762085	Hypo
cg18196334	chr12	132169032	0.0076257	Hyper
cg04087434	chr1	1669123	0.00763003	Hyper
cg05768141	chr1	160039847	0.00763048	Hypo
cg01567509	chr1	15104223	0.00763619	Hypo
cg07355551	chr20	2489285	0.0076408	Hypo
cg22501635	chr6	3259737	0.007643	Hypo
cg20095656	chr5	176827793	0.00766714	Hyper
cg12843874	chr8	144396827	0.00767013	Hyper
cg15556990	chr7	80544479	0.00767338	Hypo
cg13300509	chr12	57146833	0.00768145	Hyper
cg11253356	chrX	103810926	0.00768578	Hypo
cg23983340	chr1	207925461	0.00771809	Hypo
cg06633543	chr14	100151561	0.00772378	Hyper
cg04423976	chr4	75859672	0.00773936	Hypo
cg03918523	chr17	58041547	0.00773947	Hypo
cg17145862	chr1	211918768	0.00774581	Hypo
cg21906379	chrX	109936239	0.00777537	Hypo
cg27368333	chr3	182677779	0.00778028	Hypo
cg13510363	chr6	34857281	0.00778178	Hypo
cg18776056	chr12	2904912	0.00778451	Hypo
cg00114784	chr15	97322504	0.0077883	Hypo
cg02043000	chr5	1228081	0.00780415	Hypo
cg25285383	chr1	92347850	0.00780457	Hypo
cg27135510	chr11	2423571	0.00781993	Hypo
cg25235068	chr8	21642319	0.00782858	Hypo
cg03859915	chr2	28112817	0.00783385	Hyper
cg00022138	chr20	42085879	0.00783618	Hypo
cg04158018	chr12	54696210	0.00783636	Hypo
cg01783151	chr4	54782528	0.00784604	Hyper
cg16588297	chr7	128765024	0.00784692	Hyper
cg18091435	chr5	100237279	0.0078838	Hypo
cg20916500	chr8	652685	0.00788395	Hyper
cg05859229	chr12	131133745	0.00790923	Hyper
cg06769510	chr7	158741622	0.00791452	Hypo
cg02823457	chr17	47583920	0.00792422	Hyper
cg08425449	chr1	204042326	0.0079313	Hypo
cg10247061	chr13	53065411	0.00793385	Hypo
cg21300403	chr2	198650112	0.00794667	Hyper
cg25404233	chr7	141402306	0.00796812	Hypo
cg19576806	chr13	52377730	0.00798377	Hypo
cg04987614	chr6	27805362	0.0079889	Hypo
cg02043077	chr2	118845769	0.00799579	Hypo
cg10309425	chr3	170037600	0.00799719	Hyper
cg03578662	chr1	40157289	0.00802299	Hypo
cg04541077	chr16	30003161	0.00802797	Hyper
cg20259814	chr15	52361955	0.00803966	Hypo
cg05804948	chr19	30717217	0.00804206	Hypo
cg16889368	chr8	55047599	0.00804448	Hypo
cg12644264	chr1	86622113	0.00807404	Hypo
cg04524433	chr16	88924729	0.00808184	Hypo
cg27258787	chr19	10764001	0.00808222	Hypo
cg11208880	chr1	90287278	0.00808402	Hypo
cg23611710	chr12	132152645	0.00808619	Hypo
cg12025938	chr12	72080006	0.00809132	Hypo
cg13581928	chr19	50651528	0.00810993	Hypo
cg14321542	chr18	46479416	0.00811798	Hypo
cg05370861	chr8	38034167	0.00812003	Hypo
cg10663936	chr6	45610202	0.00812284	Hyper
cg23235291	chr2	220094601	0.00813907	Hypo
cg21596858	chr1	155007254	0.00814577	Hyper
cg05098732	chr19	46367776	0.00815784	Hypo
cg04784410	chr14	101402822	0.00817335	Hypo
cg00287974	chr7	64348873	0.00818153	Hypo
cg14181956	chr14	93532563	0.00818247	Hypo
cg18625538	chr6	87832609	0.00818938	Hyper
cg04576847	chr17	12623611	0.00818983	Hypo
cg11354603	chr5	4230769	0.00821515	Hyper
cg09199027	chrX	2825596	0.00821914	Hypo
cg00143868	chr16	3661890	0.00823279	Hypo
cg20164068	chr1	62785901	0.00823359	Hyper
cg10626391	chr17	883112	0.00825848	Hyper
cg16857015	chr3	49142290	0.00827052	Hypo
cg01848115	chr21	47052151	0.00828764	Hypo
cg04103514	chr19	14889425	0.00829605	Hypo
cg21032473	chr2	168818347	0.00829704	Hypo
cg19966981	chr17	71564318	0.00830039	Hypo
cg09842540	chr19	50381045	0.0083094	Hypo
cg27323784	chr11	116451730	0.00831119	Hyper
cg16032746	chr19	54693808	0.00831482	Hypo
cg06375967	chr15	76633364	0.00833094	Hypo
cg00705055	chrX	48824499	0.00833907	Hypo
cg03025830	chr8	21905599	0.00835111	Hyper
cg02641095	chr5	157170413	0.00835155	Hypo
cg27321979	chr15	76352532	0.00835674	Hypo
cg07090424	chr1	22535491	0.00836869	Hypo
cg22802174	chr1	40995949	0.00837438	Hyper
cg06610559	chr17	74554360	0.00837591	Hypo
cg08448668	chr1	245852157	0.00838339	Hyper
cg23231093	chr1	1625702	0.00838445	Hyper
cg21644740	chr6	29599248	0.00838539	Hyper
cg15468909	chr12	54718899	0.00839838	Hypo
cg26328687	chr11	96076794	0.0084134	Hyper
cg11635125	chr11	108728931	0.0084153	Hypo
cg26668075	chrX	50648473	0.0084276	Hyper
cg17622968	chr6	111580437	0.00843366	Hypo
cg20498685	chr7	19156086	0.00845686	Hypo
cg12847007	chr5	153782192	0.0084769	Hyper
cg21644468	chr11	2193293	0.00848483	Hyper
cg20195046	chr11	69466815	0.00848522	Hypo
cg21486510	chr2	7171998	0.00848909	Hypo
cg01822785	chr5	55032703	0.00849961	Hyper
cg06847021	chr16	89165406	0.00850775	Hyper
cg12691198	chr16	50775626	0.00851003	Hypo
cg13072446	chr1	151019727	0.00851538	Hyper
cg17507897	chr20	17943694	0.00853449	Hypo
cg10087036	chr16	19130461	0.00853585	Hypo
cg06959142	chr1	91182731	0.00854024	Hypo
cg13295242	chr17	7239718	0.00855401	Hypo
cg13672514	chr12	123869502	0.00856534	Hyper
cg24608717	chr3	48678331	0.00856809	Hyper
cg00958578	chr16	103715	0.00857901	Hypo
cg17442683	chr1	8664311	0.00857907	Hypo
cg03522766	chr11	64678341	0.00858429	Hyper
cg23530266	chr11	16132747	0.00859111	Hypo
cg16703333	chr19	42470790	0.00859355	Hypo
cg00835828	chr7	150069890	0.00859987	Hyper
cg05622300	chr13	21259004	0.0085999	Hypo
cg11175310	chr10	16859107	0.00860131	Hypo
cg03851159	chr10	118891090	0.00860951	Hypo
cg09397375	chr1	249132081	0.00861128	Hypo
cg25626375	chr8	133072269	0.00861371	Hypo
cg04552418	chr1	31958245	0.00861406	Hypo
cg14340374	chr10	70716464	0.00862081	Hypo
cg27332489	chr7	72985072	0.00862463	Hyper
cg01612408	chr11	63803781	0.0086477	Hypo
cg02879662	chr19	46800467	0.00867097	Hypo
cg25112826	chr5	60241636	0.00867404	Hypo
cg05385061	chr1	6537785	0.00868893	Hyper
cg27325314	chr2	12856626	0.00869198	Hypo
cg06479142	chr3	71636085	0.00869578	Hypo
cg13577075	chr12	123444414	0.00870148	Hyper
cg10227077	chr19	2495139	0.00870871	Hypo
cg04585679	chr19	5044863	0.00873546	Hypo
cg15901722	chr5	175974973	0.00874074	Hypo
cg25511278	chr6	33174168	0.00874383	Hypo
cg24787592	chr19	13273612	0.00875253	Hypo
cg15648958	chr1	900832	0.0087901	Hypo
cg03349091	chr5	140481256	0.00879939	Hyper
cg07099388	chr11	120207786	0.00880112	Hypo
cg18971529	chr21	30391563	0.00880541	Hypo
cg01498249	chr2	312940	0.00883558	Hypo
cg21736592	chr22	37678450	0.00885358	Hypo
cg06723287	chr2	112813613	0.00885887	Hypo
cg06366189	chr1	167684427	0.0088597	Hypo
cg24630782	chr8	125640145	0.00887159	Hypo
cg17200447	chr3	169386229	0.00887216	Hypo
cg24535823	chr17	40713676	0.00888502	Hyper
cg06469542	chr14	77965869	0.00889954	Hyper
cg16725865	chr1	92546135	0.00891544	Hypo
cg02291532	chr15	39874776	0.00893611	Hypo
cg07823452	chr20	3140622	0.00894022	Hypo
cg07500976	chr19	13261292	0.00894477	Hypo
cg20219360	chrX	48455861	0.0089593	Hypo
cg19819571	chr16	71929055	0.00896304	Hypo
cg02298038	chr8	144786802	0.00897234	Hypo
cg13208438	chr15	78296041	0.00898956	Hyper
cg07721852	chr11	118576628	0.00899188	Hypo
cg00238318	chr10	94607950	0.00899258	Hypo
cg00659495	chr12	54520336	0.00900758	Hypo
cg22873371	chr4	39639653	0.00901347	Hyper
cg21567022	chr11	93067324	0.00902701	Hypo
cg01754967	chr15	54049269	0.00905276	Hypo
cg16450821	chr8	25315287	0.00905828	Hypo
cg00388503	chr2	64372160	0.00906366	Hyper
cg13380562	chr6	143832576	0.00906671	Hypo
cg03393426	chr10	102986686	0.00907064	Hypo
cg12663855	chr9	95432560	0.00908849	Hypo
cg16801613	chr7	150749758	0.00908864	Hypo
cg11526020	chr17	80870163	0.00909241	Hypo
cg04423214	chr7	104444707	0.0091148	Hypo
cg01744987	chr12	102271623	0.00911604	Hypo
cg14606768	chr5	39365815	0.00911705	Hypo
cg09312544	chr2	64670121	0.00911906	Hypo
cg02276845	chr11	3876248	0.0091192	Hypo
cg21854759	chr1	92012499	0.0091197	Hyper
cg23246821	chr3	149095573	0.00912404	Hypo
cg16400647	chr7	150069707	0.00914879	Hyper
cg07080007	chr17	41150154	0.00915371	Hypo
cg20196543	chr3	45730624	0.00915471	Hypo
cg00063828	chr16	85749496	0.0091639	Hypo
cg23079522	chr3	160569628	0.00916483	Hypo
cg09500738	chr15	87911464	0.00917034	Hypo
cg06490162	chr16	15982174	0.00917086	Hypo
cg16032111	chr11	111633126	0.00917916	Hypo
cg16977596	chr11	46396095	0.00918075	Hyper
cg02881434	chr3	101394920	0.00918617	Hypo
cg03986829	chr3	62358234	0.00919423	Hypo
cg02482497	chr1	153610672	0.00924956	Hypo
cg20185868	chr6	122792938	0.00925702	Hypo
cg03653835	chr11	130298586	0.0092695	Hypo
cg12989205	chr6	146285012	0.00929341	Hypo
cg23251640	chr5	14011416	0.00929753	Hypo
cg24965479	chr17	59216714	0.00930893	Hypo
cg01864372	chr6	97284609	0.00931498	Hypo
cg19599226	chr12	130910731	0.00932634	Hypo
cg21262504	chr1	202910456	0.00934111	Hypo
cg22023435	chr16	89034099	0.00938635	Hypo
cg26996818	chr5	178017853	0.00939284	Hypo
cg12780322	chr4	57334163	0.00940899	Hypo
cg13342722	chr17	46894490	0.00941267	Hypo
cg04030492	chr4	184426817	0.00941424	Hypo
cg05784594	chrX	49160109	0.00942838	Hyper
cg04306135	chr19	56103002	0.00944514	Hyper
cg21470120	chr12	131260791	0.00944711	Hypo
cg09828625	chr20	23331259	0.0094523	Hypo
cg16440442	chr5	149980671	0.00945864	Hypo
cg25495735	chr6	169284053	0.00949836	Hyper
cg05378963	chrX	38115545	0.00951553	Hyper
cg25106461	chr14	105780340	0.00952064	Hypo
cg26565975	chr21	31988616	0.00954017	Hypo
cg00085747	chr17	3764113	0.00954032	Hyper
cg00343185	chr6	131456365	0.00954084	Hypo
cg04737131	chr7	27142708	0.00954128	Hyper
cg05998301	chr2	224562787	0.00954716	Hypo
cg16182743	chr11	66085846	0.00955264	Hypo
cg15601452	chr1	28906382	0.00955851	Hypo
cg16317038	chr1	38495051	0.00957101	Hypo
cg08202494	chr8	99961545	0.00958799	Hyper
cg10957180	chr21	44531119	0.00959367	Hypo
cg03400421	chr10	23460371	0.00960056	Hyper
cg24106536	chr18	77678414	0.00960488	Hyper
cg14584092	chr19	2116709	0.00961555	Hyper
cg00729039	chr7	148722798	0.00964943	Hypo
cg10170214	chr10	102765227	0.00965078	Hyper
cg22042348	chr8	133495624	0.00965439	Hypo
cg19443418	chr4	39482010	0.00967211	Hyper
cg03471106	chr6	30294972	0.00968692	Hypo
cg26806071	chr4	154074259	0.00969383	Hypo
cg01658502	chr2	218933508	0.00972058	Hypo
cg10421192	chr18	19998010	0.0097274	Hyper
cg08899215	chr6	31617472	0.00973578	Hypo
cg09965967	chr6	86303767	0.00973749	Hypo
cg21225563	chr12	6645571	0.0097409	Hypo
cg12005186	chr11	63973952	0.00974516	Hypo
cg18844029	chr6	28885017	0.00974555	Hypo
cg15810326	chr4	148605127	0.00974922	Hypo
cg10477754	chr10	103892376	0.00975098	Hypo
cg11173246	chr11	841376	0.0097616	Hypo
cg07128473	chr8	116891579	0.00977752	Hyper
cg16285946	chr7	906799	0.00977883	Hyper
cg02226871	chr8	145653662	0.00979315	Hypo
cg04073608	chr11	65268100	0.00981489	Hypo
cg22141696	chr6	166268631	0.00981813	Hyper
cg07798137	chr1	17332259	0.00982575	Hyper
cg13464573	chr2	7172097	0.00985257	Hypo
cg02020371	chr15	65472802	0.00985488	Hypo
cg14413354	chr21	47012162	0.00986562	Hypo
cg14651992	chr7	86974674	0.00987365	Hypo
cg24639487	chr11	71806575	0.00987914	Hypo
cg01156629	chr8	30515920	0.00988296	Hypo
cg02217035	chr14	103574144	0.00989956	Hyper
cg03294668	chr3	52570816	0.00990314	Hypo
cg08694544	chr19	12946228	0.00992762	Hypo
cg09294937	chr2	219028997	0.00994653	Hypo
cg25677314	chr17	21192412	0.00996087	Hyper
cg16698038	chr5	5495215	0.00996271	Hyper
cg14390856	chr17	8537259	0.00996285	Hypo
cg12672540	chr11	2423328	0.00996533	Hypo
cg14653161	chr8	83284603	0.00996775	Hyper
cg24575128	chr3	52502445	0.00997637	Hypo
cg06491116	chr11	118122715	0.00998516	Hypo
cg10948783	chr4	113067365	0.00998955	Hyper
cg20374917	chr11	128603874	0.00999554	Hypo
cg14160968	chr4	77723057	0.0100011	Hyper
cg14118171	chr9	134351152	0.0100052	Hyper
cg06636463	chr2	15731711	0.0100163	Hypo
cg21753618	chr2	52798927	0.0100211	Hyper
cg16107224	chr4	4544010	0.0100362	Hypo
cg06577521	chr11	2423445	0.0100472	Hypo
cg19157971	chr1	202858393	0.0100543	Hypo
cg20401896	chr2	63855118	0.0100621	Hyper
cg19560588	chr7	25892614	0.0100851	Hypo
cg17165055	chr3	192584827	0.0101086	Hyper
cg21899942	chr14	72943540	0.010133	Hypo
cg08583059	chr17	37887002	0.0101429	Hypo
cg06098215	chr10	51575702	0.0101432	Hypo
cg20385129	chr10	42401915	0.0101643	Hypo
cg07906625	chr1	145021703	0.0101644	Hypo
cg24127866	chr17	67322737	0.0101648	Hypo
cg04394902	chr17	58603037	0.0101706	Hypo
cg05373161	chr16	75587377	0.0101727	Hypo
cg09427998	chr4	13530470	0.0101812	Hypo
cg05499189	chr5	34684127	0.0101825	Hyper
cg11088968	chr5	176050495	0.0101859	Hyper
cg13603805	chr17	7337363	0.0101968	Hypo
cg09829983	chr2	7017698	0.0102129	Hypo
cg02312541	chr5	78912297	0.0102324	Hypo
cg24168002	chr2	169588344	0.0102551	Hypo
cg16266895	chr12	101674004	0.0102734	Hypo
cg26651784	chr16	67062934	0.0102748	Hypo
cg20925482	chr20	42839882	0.0102755	Hypo
cg20808136	chr15	50086377	0.0102822	Hyper
cg16222848	chr13	42846088	0.0102928	Hypo
cg13816042	chr9	137615839	0.0103142	Hypo
cg18633568	chr22	45897933	0.0103206	Hyper
cg00185660	chr10	131667994	0.0103422	Hyper
cg16061177	chr1	212525510	0.0103462	Hypo
cg11439308	chr15	99974332	0.0103628	Hyper
cg15761814	chr2	109403565	0.0103718	Hypo
cg11198222	chr1	1655838	0.010377	Hypo
cg02450959	chr8	42698393	0.0103928	Hypo
cg00139547	chrX	119603329	0.0103979	Hypo
cg10949345	chr2	30726833	0.0104043	Hypo
cg10620484	chr4	122685570	0.0104184	Hyper
cg05086798	chrX	23350313	0.0104224	Hypo
cg03604573	chr12	111807114	0.010429	Hypo
cg02161655	chr2	219210053	0.0104317	Hyper
cg19125577	chr4	184931728	0.010446	Hypo
cg15167893	chrX	68836774	0.0104583	Hypo
cg07029002	chr1	64358899	0.0104598	Hypo
cg05866308	chr7	157280523	0.0104643	Hyper
cg17502267	chr15	59981239	0.0104707	Hyper
cg05464302	chr1	152083029	0.0104746	Hypo
cg24432295	chr17	70101836	0.0105055	Hypo
cg06417478	chr19	12876846	0.0105127	Hyper
cg11823318	chr10	133322245	0.0105222	Hypo
cg16279909	chr7	92158055	0.010531	Hypo
cg08914378	chr7	98923334	0.0105338	Hyper
cg14465376	chr3	81766440	0.0105687	Hypo
cg11238952	chrX	34674799	0.0105688	Hyper
cg27259548	chr4	708061	0.0105921	Hyper
cg24746938	chr2	225543274	0.0106032	Hypo
cg11341011	chr17	2632132	0.0106416	Hypo
cg15928347	chr2	64837018	0.0106592	Hypo
cg19825759	chr10	130844321	0.0106767	Hyper
cg12109968	chr20	50383676	0.0106883	Hypo
cg16321806	chr12	67662976	0.0106995	Hypo
cg01296927	chr2	82120996	0.010715	Hypo
cg19056176	chr16	85061789	0.0107229	Hyper
cg18102697	chr4	83542773	0.0107292	Hyper
cg21255657	chr17	77006304	0.010731	Hypo
cg12032396	chr4	7057462	0.0107321	Hypo
cg12789884	chr3	175554437	0.0107322	Hypo
cg22110213	chr15	48822052	0.0107435	Hyper
cg12959622	chr20	47895410	0.0107471	Hypo
cg01680674	chr16	6256201	0.0107471	Hypo
cg06182359	chr1	161088957	0.0107546	Hypo
cg15246590	chr19	48983600	0.0107621	Hyper
cg09751071	chr10	134925816	0.0107627	Hypo
cg08712336	chr5	168464351	0.0107659	Hypo
cg05128194	chr16	5666499	0.0107667	Hypo
cg05982399	chr3	43020846	0.010774	Hypo
cg03488284	chr16	23607835	0.0107863	Hyper
cg00284146	chr11	120081143	0.0108028	Hypo
cg11387248	chr19	43269877	0.0108063	Hyper
cg23273333	chr1	217262889	0.0108084	Hyper
cg02588532	chr6	166922931	0.0108124	Hyper
cg08289839	chr13	111318640	0.0108127	Hypo
cg20055581	chr6	1397057	0.0108207	Hypo
cg11765205	chr13	50202547	0.0108436	Hypo
cg01840128	chr5	1207205	0.0108446	Hyper
cg13838969	chr20	56283964	0.0108484	Hyper
cg07523741	chr5	137225468	0.0108525	Hyper
cg09161549	chr11	118662166	0.0108588	Hypo
cg10120856	chr4	157996959	0.0108591	Hyper
cg00922281	chr16	87715775	0.0108656	Hypo
cg10170049	chr15	94774288	0.0108696	Hypo
cg21327581	chrX	47479500	0.0108748	Hypo
cg13171943	chr15	90294568	0.0108776	Hypo
cg00275828	chr17	39222690	0.0108782	Hypo
cg21066537	chr9	139965076	0.0108784	Hypo
cg10042478	chr7	48009556	0.0108797	Hypo
cg08090621	chr1	40162374	0.0108934	Hypo
cg06463800	chr13	25754183	0.0108941	Hypo
cg24126941	chr14	38068553	0.0109037	Hyper
cg18189893	chr1	150981356	0.0109066	Hypo
cg09621958	chr3	112395854	0.0109131	Hypo
cg07633435	chr5	152869009	0.010926	Hypo
cg01370181	chr15	96874052	0.0109307	Hypo
cg14684798	chr2	691862	0.0109438	Hyper
cg22861286	chr1	54757003	0.0109487	Hypo
cg14011734	chr3	10290674	0.0109489	Hypo
cg09988461	chr6	134210138	0.0109532	Hypo
cg20522299	chr10	135103022	0.010957	Hypo
cg03402698	chr10	1851598	0.0109575	Hyper
cg13335691	chr7	56242142	0.0109603	Hyper
cg06854502	chr1	19923593	0.0109657	Hyper
cg04428826	chrX	75649367	0.0109662	Hyper
cg13733403	chr19	6528291	0.0109691	Hypo
cg15169121	chr2	177534417	0.0109717	Hypo
cg22684968	chr7	121784356	0.0109726	Hypo
cg03440556	chr10	102107757	0.0109778	Hyper
cg07803814	chr3	11746226	0.0109815	Hyper
cg09674170	chr16	3062382	0.0109958	Hypo
cg01251854	chr6	42861860	0.0110107	Hypo
cg08689075	chrX	153523851	0.0110108	Hyper
cg02571201	chr8	73920559	0.0110211	Hyper
cg17549853	chr21	46932386	0.011024	Hypo
cg14713118	chr8	98787351	0.011039	Hypo
cg24742400	chr22	29448243	0.0110405	Hypo
cg05611805	chr7	120498369	0.0110501	Hypo
cg11849302	chr1	201948375	0.011111	Hypo
cg07031551	chr11	72463331	0.0111284	Hypo
cg23000153	chr5	1212434	0.0111305	Hypo
cg13401212	chr2	30450574	0.0111361	Hypo
cg24163736	chr17	1588250	0.0111412	Hypo
cg02519806	chr4	119810036	0.0111486	Hypo
cg16280313	chr11	45939543	0.0111498	Hypo
cg18447740	chr19	54604187	0.0111498	Hypo
cg08923060	chr12	120884702	0.0111695	Hypo
cg11227559	chr5	10251089	0.0111748	Hypo
cg18124588	chr1	44821109	0.0111851	Hypo
cg08615596	chr12	68758840	0.0111884	Hypo
cg10051414	chr22	38598733	0.0111898	Hypo
cg16266492	chr10	135379461	0.0111928	Hyper
cg10339498	chr14	21304240	0.0111935	Hypo
cg14690315	chr11	65268175	0.011195	Hypo
cg04433201	chr17	296265	0.011197	Hypo
cg26736450	chr2	63278211	0.0112014	Hypo
cg24091949	chr19	45206843	0.0112196	Hyper
cg19035215	chr5	2186659	0.0112233	Hypo
cg22992570	chr11	76572061	0.0112263	Hypo
cg08215115	chr10	51039609	0.0112543	Hypo
cg23874145	chr7	101892216	0.0112696	Hyper
cg08260299	chr1	154960713	0.0112816	Hyper
cg17674090	chr5	52083609	0.0112852	Hypo
cg17869315	chr12	54686506	0.0112873	Hyper
cg20386575	chr5	64331634	0.0112923	Hypo
cg19193197	chr22	24224957	0.0113088	Hyper
cg10987071	chr2	217276744	0.0113139	Hyper
cg13822242	chr7	158277988	0.0113143	Hyper
cg08784247	chr12	81329808	0.0113165	Hyper
cg01577029	chr12	133000830	0.0113258	Hyper
cg06733311	chr6	33381680	0.0113539	Hyper
cg27455540	chr2	18866125	0.0113695	Hypo
cg00711984	chr3	12214108	0.0113844	Hypo
cg17333479	chr19	38086035	0.0114047	Hypo
cg27450867	chr22	42335021	0.0114112	Hypo
cg18328871	chr19	42829656	0.011412	Hypo
cg04030905	chr17	7531377	0.0114223	Hypo
cg02656667	chr6	26204710	0.0114315	Hypo
cg24808111	chr7	148889824	0.0114338	Hypo
cg22616417	chr1	2800194	0.0114364	Hyper
cg17304262	chr5	140071104	0.0114503	Hypo
cg11467141	chr2	132348705	0.0114507	Hypo
cg21619775	chr6	39176489	0.0114724	Hypo
cg13960084	chr9	140773147	0.0114763	Hypo
cg21370455	chr12	132963070	0.0114811	Hypo
cg23151706	chr11	69931353	0.0114871	Hypo
cg27619796	chr16	86756180	0.011489	Hypo
cg02538169	chr7	100287481	0.0114933	Hyper
cg15616496	chr17	73860607	0.0114948	Hypo
cg21249091	chr2	173204540	0.0114953	Hypo
cg10285526	chr16	34787199	0.0115047	Hyper
cg08367223	chr19	41255304	0.011506	Hypo
cg05371620	chr14	101350094	0.0115083	Hypo
cg11767181	chr1	18436843	0.0115121	Hypo
cg11241541	chr8	38586066	0.0115269	Hyper
cg13617248	chr21	38640479	0.011532	Hyper
cg21114485	chr4	186346747	0.01154	Hypo
cg26368024	chr22	19132208	0.0115486	Hypo
cg18348274	chr7	66389009	0.0115592	Hypo
cg17359942	chr10	103541607	0.0115759	Hypo
cg05714479	chr13	21634945	0.0115766	Hypo
cg22693978	chr7	28448936	0.0115789	Hypo
cg03580351	chr2	17935719	0.0115895	Hypo
cg23239612	chr5	137549391	0.0115976	Hypo
cg06248480	chr7	107642453	0.0116006	Hypo
cg04988729	chr11	606583	0.011602	Hypo
cg11326311	chr11	58400854	0.0116041	Hyper
cg24841008	chr22	29663991	0.0116047	Hypo
cg02443967	chr10	98129902	0.0116095	Hyper
cg14857471	chr10	6962119	0.0116124	Hypo
cg00780578	chrX	68727150	0.0116138	Hypo
cg00614641	chr11	61596405	0.0116243	Hypo
cg18844382	chr14	23834977	0.0116334	Hypo
cg10646762	chr7	72777378	0.0116369	Hypo
cg21573880	chr6	31628050	0.0116468	Hypo
cg02564536	chr10	123687158	0.0116494	Hypo
cg16924753	chr11	130631528	0.0116527	Hypo
cg16863634	chr19	35264228	0.0116531	Hypo
cg05893674	chr3	96495966	0.0116559	Hyper
cg21393619	chr13	27829259	0.0116618	Hypo
cg02078370	chr7	126988120	0.0116701	Hypo
cg09042733	chr2	131912867	0.0116738	Hyper
cg04421553	chr3	38036060	0.011687	Hypo
cg02241358	chr4	99917544	0.011688	Hypo
cg25370567	chr13	113565136	0.0117155	Hyper
cg17295489	chr12	57998192	0.0117197	Hyper
cg01346423	chr20	48132339	0.0117389	Hypo
cg17550929	chrX	136921659	0.0117393	Hypo
cg05758489	chr6	37467789	0.0117628	Hypo
cg14353218	chr14	48095792	0.0117755	Hyper
cg03342208	chr13	95358540	0.0117813	Hypo
cg14278148	chr9	114663626	0.0117947	Hypo
cg04921578	chr13	101143257	0.0118091	Hypo
cg18093711	chrX	153626478	0.0118095	Hypo
cg07627675	chr16	638624	0.0118097	Hypo
cg02252265	chr1	9648038	0.0118202	Hyper
cg23875854	chr10	6531368	0.011834	Hypo
cg24863624	chr1	11322899	0.0118372	Hypo
cg13374432	chr15	86192745	0.0118446	Hypo
cg17033378	chr22	42218740	0.0118454	Hyper
cg22334000	chr4	81256999	0.0118485	Hypo
cg07703372	chr3	67704629	0.0118526	Hypo
cg10982231	chr15	56536562	0.0118551	Hypo
cg02132714	chr17	46656690	0.0118587	Hyper
cg14997582	chr2	190611870	0.0118641	Hypo
cg07863244	chr3	40547441	0.0118807	Hypo
cg20676542	chr17	54991456	0.011883	Hypo
cg00503852	chr1	62190933	0.0118857	Hypo
cg03804500	chr9	140081972	0.0118909	Hypo
cg25244238	chr19	6730713	0.011894	Hyper
cg19935065	chr10	98062687	0.0118976	Hypo
cg16203607	chr17	62500946	0.0119053	Hypo
cg06240690	chr2	158114069	0.0119101	Hypo
cg24157131	chr5	150827053	0.0119126	Hypo
cg13810562	chr3	192959372	0.0119163	Hypo
cg04310824	chr1	53393297	0.0119257	Hypo
cg15470750	chr1	155278344	0.011935	Hypo
cg14412459	chr9	38415426	0.0119463	Hypo
cg27102332	chr2	85830265	0.0119618	Hypo
cg04322978	chr19	51869401	0.0119636	Hypo
cg25785378	chr22	20862326	0.011969	Hypo
cg10673431	chr1	152010110	0.011974	Hyper
cg02227867	chr8	22457446	0.0119762	Hypo
cg27160920	chr16	10755037	0.0119789	Hypo
cg11723766	chrX	48335004	0.0120019	Hyper
cg06540636	chr19	44174071	0.0120043	Hypo
cg19436567	chr6	157099375	0.012015	Hypo
cg06798092	chr14	50328478	0.0120243	Hypo
cg23159250	chr11	134783504	0.012028	Hypo
cg22367264	chr12	80749665	0.012036	Hypo
cg07429908	chr13	50698635	0.0120521	Hypo
cg23307203	chr19	18499309	0.0120665	Hypo
cg14579546	chr9	117068159	0.0120755	Hypo
cg22441312	chr7	53103312	0.0120827	Hyper
cg18790771	chr11	61107050	0.0120898	Hyper
cg05309989	chr14	50527872	0.0120983	Hypo
cg14663510	chr10	124895461	0.0121019	Hyper
cg13366352	chr18	18821971	0.012104	Hypo
cg05434363	chr7	157233804	0.0121231	Hypo
cg21150843	chr4	153641409	0.0121308	Hyper
cg21016004	chr12	16759591	0.0121314	Hypo
cg27110007	chr2	39668590	0.0121409	Hypo
cg04355401	chr20	37075704	0.0121578	Hypo
cg12610867	chr12	52445276	0.0121583	Hypo
cg14538048	chr11	64546161	0.0121586	Hypo
cg04457196	chr2	164593264	0.012159	Hypo
cg06525670	chr13	30528708	0.012164	Hypo
cg22697364	chr5	32709859	0.012164	Hypo
cg08877617	chr16	68002838	0.0121765	Hypo
cg01249054	chr6	140469571	0.0121833	Hyper
cg14263924	chr6	33163202	0.012192	Hyper
cg08979319	chr6	100896055	0.0122269	Hyper
cg25355226	chr3	150320980	0.0122284	Hypo
cg23741330	chr6	116832940	0.0122523	Hyper
cg04412054	chr16	88897539	0.0122552	Hypo
cg10581837	chr13	76334707	0.0122553	Hypo
cg25229015	chr15	78591883	0.012266	Hypo
cg08882472	chr6	56607099	0.0122724	Hypo
cg02589901	chr3	154146816	0.0122904	Hypo
cg26303870	chr14	69443683	0.0122943	Hypo
cg05895711	chr8	143051905	0.0122981	Hypo
cg23068124	chr14	58711505	0.012301	Hypo
cg09029085	chr17	47094198	0.0123119	Hypo
cg01413005	chr1	171561022	0.012323	Hypo
cg15456144	chr11	93277178	0.0123239	Hyper
cg23027296	chr6	88039031	0.0123391	Hypo
cg26932976	chr17	2615186	0.0123498	Hypo
cg14641757	chr21	36410464	0.01235	Hypo
cg01218580	chr10	118083830	0.0123569	Hyper
cg12693641	chr11	61349543	0.012369	Hypo
cg05156550	chr15	45814198	0.0123713	Hypo
cg23159337	chr3	193272778	0.0123904	Hypo
cg08690379	chr2	233250571	0.0124016	Hypo
cg02734408	chr15	99502684	0.0124052	Hyper
cg12832856	chr6	32027623	0.0124057	Hyper
cg21292033	chr17	75462189	0.0124073	Hypo
cg26130726	chr6	84569839	0.0124099	Hypo
cg00144673	chr6	31497557	0.0124105	Hypo
cg24015802	chr8	55992250	0.0124109	Hypo
cg10797920	chr20	62495449	0.0124123	Hypo
cg04636069	chr4	7055967	0.0124132	Hypo
cg09916572	chr7	76026853	0.0124416	Hypo
cg08463681	chr10	27443954	0.0124484	Hypo
cg23123909	chr5	57878953	0.0124494	Hypo
cg23089445	chr8	67104240	0.012451	Hypo
cg25996084	chr17	12569117	0.0124618	Hypo
cg01610164	chr2	73495077	0.0124619	Hypo
cg03084350	chr3	38065265	0.0124801	Hypo
cg24042452	chr1	156305664	0.0124894	Hypo
cg04914323	chr12	102267358	0.0124902	Hyper
cg10858103	chr2	5866470	0.0125073	Hypo
cg16060163	chr17	80454814	0.0125096	Hypo
cg20060632	chr14	21467375	0.0125179	Hypo
cg09548718	chr16	17398605	0.0125318	Hypo
cg22809411	chr8	74884737	0.0125318	Hypo
cg09041678	chr11	31839947	0.0125324	Hypo
cg22228337	chr1	151802807	0.0125389	Hypo
cg02110701	chr16	88556838	0.0125489	Hyper
cg14306812	chr3	187871538	0.0125599	Hypo
cg15362695	chr6	156954183	0.0125729	Hyper
cg08272268	chr1	200380059	0.0125912	Hyper
cg17186444	chr15	29561501	0.0125922	Hypo
cg21171204	chr9	89766723	0.012609	Hyper
cg20502376	chr7	4153707	0.0126477	Hyper
cg04035386	chr16	68564532	0.01265	Hypo
cg12659653	chr17	60217995	0.0126545	Hyper
cg07989629	chr12	124782528	0.0126627	Hyper
cg21349401	chr20	34681500	0.0126709	Hyper
cg12573935	chr2	152956094	0.0126816	Hypo
cg27193080	chr3	129160612	0.0126841	Hypo
cg09109553	chr11	1310358	0.0126933	Hyper
cg05377162	chr1	185286996	0.0127041	Hypo
cg03973622	chr17	55520759	0.0127331	Hypo
cg08570275	chr3	152553089	0.0127767	Hypo
cg13177758	chr15	78632572	0.0127789	Hypo
cg13282942	chrX	153193523	0.0127799	Hypo
cg01251150	chr5	67535553	0.0127893	Hypo
cg16605743	chr4	109688011	0.012796	Hypo
cg09521490	chr16	88807933	0.0128239	Hyper
cg11993086	chr1	1342795	0.0128282	Hypo
cg02972188	chr12	58165945	0.0128676	Hypo
cg13541073	chr17	61505609	0.0128734	Hypo
cg26467528	chr6	31632248	0.0128868	Hypo
cg01076495	chr1	150480588	0.0128877	Hypo
cg01935122	chr15	41234390	0.0128899	Hypo
cg04192879	chr5	92929473	0.0129188	Hypo
cg04682791	chr6	25313030	0.0129203	Hypo
cg26394619	chr6	88182297	0.0129247	Hypo
cg26668872	chr16	3546216	0.0129292	Hyper
cg00691830	chr15	37388540	0.0129318	Hyper
cg01295188	chr5	476791	0.012938	Hypo
cg24265865	chrX	47497341	0.0129411	Hyper
cg23869688	chr2	112944999	0.012943	Hypo
cg11673391	chr1	10459052	0.0129456	Hypo
cg12930920	chr13	73356356	0.0129518	Hypo
cg14997037	chr1	900550	0.0129542	Hypo
cg02462812	chr5	140501535	0.0129627	Hyper
cg22284398	chr2	46119607	0.0129651	Hypo
cg04744156	chr2	102865140	0.0129801	Hypo
cg20067272	chr6	29571693	0.0129963	Hyper
cg01996297	chr6	33970166	0.0130116	Hyper
cg23412793	chr4	20253922	0.0130194	Hypo
cg20071491	chr12	52310432	0.0130234	Hypo
cg21631878	chr3	47204651	0.0130269	Hypo
cg11595635	chr5	2634163	0.0130273	Hypo
cg12488558	chr11	111946305	0.0130347	Hypo
cg19620134	chr6	119669801	0.0130423	Hypo
cg25252495	chr10	6531856	0.0130433	Hypo
cg07464125	chr10	78943634	0.0130476	Hypo
cg15647296	chr11	77751173	0.0130552	Hypo
cg02659920	chr11	726335	0.0130617	Hypo
cg18773260	chr17	46685292	0.0130731	Hyper
cg10502508	chr14	76449243	0.0130743	Hypo
cg05670865	chr6	28890887	0.0130787	Hypo
cg18264944	chr6	43138827	0.013087	Hypo
cg02147224	chr16	90148484	0.0130885	Hyper
cg25540028	chr13	49001184	0.0130922	Hypo
cg09066963	chr1	33070069	0.0131003	Hypo
cg06423949	chr10	130830901	0.013107	Hyper
cg05840553	chr9	130212635	0.0131187	Hypo
cg11278107	chr4	16142263	0.0131191	Hypo
cg11309456	chr12	110942599	0.0131287	Hypo
cg18596381	chr19	11199917	0.0131303	Hyper
cg12332524	chr11	45733155	0.0131361	Hypo
cg11217218	chr17	79521061	0.013142	Hypo
cg25802888	chr19	57742112	0.0131448	Hyper
cg25660566	chr7	155262852	0.0131601	Hypo
cg20173259	chr19	49520930	0.0131674	Hyper
cg01333225	chr19	16222203	0.0131871	Hypo
cg25557739	chr14	97744285	0.0131909	Hypo
cg12874204	chr14	65236134	0.0131965	Hyper
cg01632097	chr5	137897226	0.0132024	Hyper
cg16406212	chr2	24163862	0.0132081	Hypo
cg25740602	chr18	60052464	0.0132193	Hyper
cg00858840	chr2	171573839	0.0132315	Hypo
cg04142555	chr15	23892656	0.0132316	Hyper
cg00303293	chr11	95976375	0.0132338	Hypo
cg02797019	chr14	64932467	0.01324	Hypo
cg18288914	chr1	1603013	0.0132613	Hyper
cg04234923	chr5	173147506	0.0132665	Hypo
cg04278105	chr14	105168639	0.0132871	Hypo
cg04724275	chr10	665393	0.0132896	Hypo
cg13290154	chr6	31628056	0.0133028	Hypo
cg05468644	chr12	19260997	0.0133109	Hyper
cg12478032	chr5	2634227	0.0133202	Hypo
cg00163576	chr3	86331369	0.0133295	Hyper
cg13911690	chr8	144810854	0.013343	Hyper
cg11401159	chr5	6759129	0.0133661	Hyper
cg19155699	chr3	196050902	0.0133728	Hyper
cg12634245	chr6	10495364	0.0133846	Hypo
cg18234011	chr3	185543549	0.0133857	Hypo
cg20311037	chr1	173684561	0.0133892	Hypo
cg22969397	chr22	46839068	0.0133987	Hypo
cg25228737	chr15	82234347	0.0134019	Hypo
cg22697216	chr10	76874926	0.0134065	Hypo
cg06942314	chr18	29523271	0.0134075	Hyper
cg17052466	chr11	2423382	0.0134157	Hypo
cg10052908	chr6	74063522	0.0134159	Hyper
cg23340505	chr13	114927933	0.0134173	Hypo
cg22497008	chr2	98350685	0.0134272	Hypo
cg05818676	chr12	6243110	0.0134396	Hypo
cg13725599	chr20	3052262	0.0134457	Hyper
cg14121103	chr3	43731973	0.0134503	Hypo
cg04886846	chr10	102998662	0.0134702	Hyper
cg05196355	chr22	41484615	0.0134722	Hypo
cg02859554	chrX	19140359	0.013476	Hyper
cg15454698	chr3	14473580	0.0134806	Hypo
cg12906589	chr7	158855141	0.0134819	Hyper
cg19640779	chr13	59786086	0.0134899	Hyper
cg27210863	chr10	82299606	0.0134905	Hyper
cg13033858	chr12	109248326	0.013492	Hypo
cg04519550	chr16	89349466	0.0134934	Hypo
cg13864749	chr1	16766618	0.0134947	Hyper
cg08230990	chr9	34377068	0.0135096	Hypo
cg24120411	chr12	56223501	0.0135223	Hypo
cg01254575	chr4	44451009	0.0135235	Hypo
cg23468479	chr12	53509381	0.0135316	Hyper
cg13948548	chr5	179718531	0.0135349	Hypo
cg19248958	chr10	130828579	0.0135392	Hyper
cg09264742	chr1	25757510	0.0135484	Hypo
cg19731259	chr14	78227691	0.0135498	Hypo
cg23142964	chr1	85156566	0.0135555	Hypo
cg17321668	chr7	40174330	0.013561	Hypo
cg11229230	chr2	112944829	0.0135683	Hypo
cg27194614	chr20	43594895	0.0135685	Hypo
cg13713283	chr7	131240531	0.0135691	Hypo
cg02585931	chr22	38219283	0.0135714	Hypo
cg23330385	chr2	187385911	0.0135755	Hypo
cg12778178	chr20	62583555	0.013585	Hypo
cg19987180	chr13	59102702	0.0136171	Hyper
cg18448565	chr13	51825918	0.013633	Hyper
cg22835941	chr19	2930848	0.0136399	Hyper
cg17285883	chr1	17896290	0.0136402	Hypo
cg09507761	chr5	96152293	0.0136424	Hypo
cg17338448	chr17	53045027	0.0136438	Hypo
cg09449449	chr16	14357888	0.0136508	Hypo
cg03193847	chr4	169637496	0.0136569	Hypo
cg20017995	chr9	136216076	0.0136635	Hypo
cg06366151	chr17	41150311	0.0136731	Hypo
cg15224741	chr3	185207736	0.013675	Hyper
cg22832407	chr4	169931373	0.0136761	Hyper
cg10095539	chr2	139258744	0.0136767	Hyper
cg05341425	chr14	24616620	0.0136773	Hypo
cg08542090	chr1	239549830	0.0136796	Hypo
cg14126466	chr12	114830063	0.0136818	Hypo
cg05264578	chr1	1886865	0.0136844	Hypo
cg21603891	chr17	68165697	0.0136885	Hypo
cg24759654	chr17	76801065	0.0136978	Hypo
cg06205922	chr1	1473141	0.0137154	Hyper
cg19234171	chr3	128226071	0.0137351	Hyper
cg11123644	chr2	219597614	0.013737	Hypo
cg04158093	chr1	155243476	0.0137399	Hypo
cg20381271	chr10	14320625	0.0137532	Hypo
cg26229274	chr5	131629510	0.0137581	Hypo
cg22906451	chr19	1994824	0.0137591	Hypo
cg06235642	chr4	7518783	0.0137615	Hypo
cg14001239	chr10	29771743	0.0137796	Hypo
cg09527615	chr11	94883350	0.013784	Hyper
cg21168038	chr9	131595708	0.0137967	Hyper
cg08676455	chr17	1374948	0.0138208	Hypo
cg03318906	chr8	37755254	0.0138444	Hyper
cg16078554	chr14	31507716	0.013852	Hypo
cg21000999	chr21	27253974	0.0138525	Hypo
cg08483560	chr1	45981424	0.0138779	Hypo
cg02799427	chr16	8623289	0.0138836	Hypo
cg03182504	chr7	144532459	0.0138842	Hypo
cg27632050	chr13	114898515	0.013894	Hypo
cg26514623	chr6	13295561	0.0139001	Hypo
cg01919999	chr5	180668568	0.0139067	Hypo
cg09354381	chr3	14851841	0.013909	Hypo
cg05930684	chr9	130891137	0.0139092	Hyper
cg15612186	chr1	167523069	0.0139115	Hypo
cg20938708	chr17	73679983	0.0139133	Hypo
cg10322007	chr12	38449206	0.0139216	Hyper
cg15835312	chr4	27117234	0.0139234	Hypo
cg13452923	chr3	196243269	0.013925	Hypo
cg06914015	chr1	78354839	0.0139251	Hypo
cg22886237	chr19	36980917	0.0139279	Hypo
cg02505121	chr5	168192084	0.0139286	Hypo
cg07584805	chr17	56738915	0.0139337	Hyper
cg17284809	chr17	30594101	0.0139474	Hypo
cg04784260	chr16	640131	0.0139672	Hypo
cg07139946	chr6	32037339	0.0139826	Hyper
cg18645002	chr7	120142732	0.0139918	Hypo
cg01684721	chr14	87699873	0.0140015	Hypo
cg17232476	chr11	121440880	0.0140074	Hypo
cg07174665	chr4	129474594	0.0140191	Hypo
cg06402325	chr1	85464166	0.0140354	Hypo
cg05649229	chr6	31620952	0.014058	Hypo
cg22154659	chr7	27134369	0.0140781	Hyper
cg21477530	chr15	43802821	0.0140892	Hypo
cg04167903	chr7	27135746	0.0140944	Hypo
cg14166756	chr15	90894880	0.0141151	Hyper
cg20877313	chr12	56881753	0.0141236	Hypo
cg00858760	chr14	21121346	0.0141245	Hypo
cg05423209	chr4	166033407	0.0141425	Hypo
cg27453857	chr17	4689640	0.0141557	Hypo
cg24364760	chr4	89513922	0.0141703	Hypo
cg23033691	chr11	66185611	0.0141738	Hypo
cg27405732	chr16	10346223	0.0141817	Hyper
cg13682722	chr14	90798568	0.0141853	Hypo
cg16153232	chr5	116385443	0.0142011	Hypo
cg19678270	chr3	180630780	0.0142049	Hypo
cg18522315	chr20	8000623	0.0142057	Hypo
cg16894439	chr1	228634806	0.0142174	Hyper
cg14184817	chr19	45737483	0.0142181	Hyper
cg10837429	chr5	177411733	0.0142284	Hypo
cg21320567	chr8	67975880	0.0142306	Hyper
cg02246725	chr11	2014127	0.0142341	Hypo
cg05039065	chr2	48009698	0.0142405	Hypo
cg13716104	chr17	59494444	0.014244	Hypo
cg01328269	chr19	17759324	0.0142457	Hyper
cg24098990	chr17	77245306	0.0142459	Hyper
cg15467615	chr21	47743775	0.0142533	Hypo
cg02641560	chr1	24828811	0.0142536	Hypo
cg22469841	chr3	120169368	0.0142715	Hypo
cg16904399	chr10	22902615	0.0142727	Hyper
cg02538829	chr17	21226533	0.0142903	Hyper
cg08231274	chr14	57735852	0.0142993	Hypo
cg14376548	chr17	40120327	0.014327	Hyper
cg03247262	chr17	38689571	0.014336	Hypo
cg04244171	chr3	43331949	0.0143518	Hypo
cg21539510	chr6	135819589	0.0143601	Hypo
cg15215560	chr18	57363916	0.0143781	Hypo
cg13038030	chr17	73267041	0.0143932	Hypo
cg17480221	chr4	7057543	0.0143943	Hypo
cg01643856	chr7	40177071	0.0143958	Hypo
cg00829041	chr2	218619744	0.0144199	Hypo
cg01407406	chr16	77468277	0.0144201	Hypo
cg06186790	chr16	2902921	0.0144213	Hyper
cg06235145	chr4	17034835	0.0144326	Hypo
cg00954039	chr1	17539133	0.0144343	Hypo
cg02890566	chr17	71434142	0.0144423	Hyper
cg12605341	chr20	18547891	0.0144647	Hypo
cg09766432	chr19	7267351	0.0144909	Hyper
cg00547730	chr11	64889672	0.0145056	Hypo
cg13596200	chr2	26257549	0.0145205	Hypo
cg23012600	chr1	244088110	0.0145376	Hypo
cg22151017	chr11	47867032	0.0145429	Hypo
cg04988568	chr19	1093247	0.014572	Hypo
cg07851278	chr18	21033426	0.0145751	Hypo
cg10659216	chr11	65838237	0.014576	Hypo
cg01790274	chr9	136241020	0.0145854	Hypo
cg17405840	chr12	24717001	0.0145915	Hypo
cg16525606	chr2	264695	0.014599	Hypo
cg00583068	chr1	224972796	0.0146149	Hypo
cg06321266	chr17	42853592	0.0146228	Hypo
cg09781932	chr11	117651301	0.0146337	Hyper
cg07814816	chr4	103683383	0.0146501	Hyper
cg08594148	chr22	38712685	0.0146721	Hypo
cg24803261	chr10	135271963	0.014684	Hyper
cg21283832	chrX	152680754	0.0146885	Hypo
cg24408656	chr20	21503861	0.0146892	Hypo
cg04693928	chr9	129388668	0.014691	Hypo
cg11751545	chr11	126434315	0.0146913	Hypo
cg07811054	chr15	97319911	0.0146923	Hypo
cg00790086	chrX	46696474	0.0146941	Hypo
cg27015931	chr16	22012404	0.0147154	Hypo
cg11692191	chr19	31847167	0.0147533	Hypo
cg03181052	chr17	80691620	0.0147536	Hyper
cg02424365	chr16	73098356	0.0147772	Hypo
cg09734080	chr2	239334318	0.0147925	Hyper
cg10944802	chr1	38506462	0.0148159	Hypo
cg15204874	chr1	54822298	0.0148264	Hypo
cg13359772	chr2	12880961	0.0148307	Hypo
cg10160407	chr8	17434805	0.0148387	Hypo
cg22674717	chr16	51185394	0.0148407	Hypo
cg20500081	chr7	100185177	0.0148489	Hyper
cg00781749	chr14	99532893	0.0148554	Hypo
cg04363281	chr2	121224648	0.0148644	Hypo
cg22572214	chr3	155572542	0.0148743	Hypo
cg20069738	chr19	59031425	0.0148797	Hypo
cg06523306	chr9	6413544	0.0148813	Hypo
cg05701418	chr6	30131361	0.0148829	Hyper
cg01188936	chr12	80084361	0.0148851	Hypo
cg11355319	chr5	89825117	0.0148859	Hypo
cg13093989	chr1	245254391	0.0148908	Hypo
cg00045061	chr8	59571437	0.0148952	Hypo
cg15991975	chr21	44313047	0.0149116	Hypo
cg26366554	chr6	138610113	0.0149122	Hypo
cg26848593	chr20	3140565	0.014921	Hypo
cg25573915	chr7	6704194	0.0149247	Hyper
cg17113968	chr15	41061527	0.0149257	Hypo
cg10649042	chrX	128913786	0.0149275	Hypo
cg10782277	chr7	100474621	0.014943	Hypo
cg22827938	chrX	149106891	0.0149456	Hypo
cg02045894	chr8	74361398	0.0149531	Hyper
cg08913719	chr2	224904681	0.0149711	Hypo
cg23526712	chr12	57924237	0.014982	Hyper
cg24530587	chrX	73163626	0.0149869	Hyper
cg09782889	chr6	31798731	0.0149931	Hypo
cg00182758	chr17	43047971	0.0150079	Hypo
cg18837947	chr4	78114737	0.0150171	Hyper
cg03218146	chr4	71569885	0.0150176	Hypo
cg18026225	chr17	43198423	0.0150182	Hyper
cg23361609	chr12	48563095	0.0150204	Hyper
cg00849365	chr16	5074999	0.0150279	Hypo
cg03757250	chr19	4302846	0.0150379	Hypo
cg22115994	chr21	44834701	0.0150542	Hypo
cg23946548	chr2	112944644	0.0150581	Hypo
cg10864286	chrX	35937949	0.0150592	Hypo
cg20569680	chr6	16129335	0.0150662	Hypo
cg08581018	chr16	832942	0.0150915	Hypo
cg06334496	chr8	74888924	0.0150947	Hypo
cg02513392	chr12	112601463	0.0150972	Hyper
cg02052242	chr12	3281658	0.0151001	Hyper
cg10638858	chr19	42759569	0.015105	Hypo
cg00208412	chr10	99609481	0.0151084	Hypo
cg26721993	chr5	1344908	0.0151138	Hypo
cg27281690	chr2	7171963	0.0151174	Hypo
cg19240637	chr2	7172297	0.0151469	Hypo
cg03356087	chr6	86353884	0.0151533	Hypo
cg17153055	chr11	65265971	0.0151541	Hypo
cg23045602	chr3	140770213	0.0151569	Hypo
cg05682968	chr16	71471898	0.0151593	Hypo
cg09528884	chr10	89622721	0.0151627	Hypo
cg24431586	chr2	161340734	0.0151684	Hyper
cg12302647	chr5	148533875	0.0151806	Hypo
cg21505925	chr21	38807423	0.0151807	Hypo
cg09456065	chr15	56759655	0.0151845	Hypo
cg01793449	chr1	3663339	0.0151855	Hyper
cg06040590	chr5	180633615	0.0151876	Hypo
cg05768362	chr1	145575570	0.0151888	Hypo
cg02290168	chr1	151255971	0.0151991	Hypo
cg09704166	chr2	114031854	0.0152102	Hypo
cg04058305	chr2	104996109	0.0152135	Hypo
cg15994546	chr2	15225091	0.0152266	Hyper
cg09791440	chr1	19048903	0.0152434	Hypo
cg23832497	chr6	121655383	0.0152496	Hypo
cg23069923	chr19	19626251	0.0152637	Hyper
cg15312261	chr2	180886778	0.0152657	Hyper
cg09514524	chr8	145729799	0.0152724	Hyper
cg27655706	chr7	96044476	0.0152744	Hypo
cg10955164	chr22	39919237	0.0152821	Hypo
cg16665481	chr3	156807135	0.0152821	Hypo
cg21139564	chrX	122696158	0.015284	Hypo
cg22729539	chr12	122519119	0.0152926	Hypo
cg18512313	chr14	70700886	0.0153029	Hyper
cg19084794	chr8	96086565	0.0153062	Hypo
cg13787850	chr9	102195951	0.0153063	Hypo
cg26254637	chr14	101350731	0.0153074	Hypo
cg24627332	chr6	76059450	0.0153081	Hypo
cg23943801	chr12	72149029	0.0153134	Hypo
cg11385684	chr2	12858604	0.0153316	Hypo
cg22712403	chr11	65384321	0.0153428	Hypo
cg23405172	chr19	49165394	0.0153473	Hyper
cg13616124	chr14	61116121	0.0153484	Hypo
cg15816511	chr8	95731770	0.0153549	Hypo
cg20792206	chr15	66791435	0.0153571	Hypo
cg13832670	chr7	137646869	0.0153573	Hypo
cg24044049	chr14	23387907	0.0153594	Hypo
cg07123132	chr1	92546040	0.0153639	Hypo
cg07161179	chr11	698201	0.0153713	Hypo
cg17489897	chr10	89623432	0.0153744	Hypo
cg16646546	chr16	1359309	0.0153798	Hypo
cg27417632	chr3	129158927	0.015383	Hypo
cg03982443	chr3	128968543	0.0154139	Hypo
cg16169732	chr4	132300589	0.0154144	Hyper
cg11552078	chr19	39971816	0.015419	Hypo
cg00546897	chr21	45232232	0.0154212	Hypo
cg18396157	chr20	18118240	0.0154221	Hypo
cg12186909	chr19	10533016	0.015461	Hypo
cg16454587	chr11	25623877	0.0154634	Hyper
cg04204967	chr10	102973432	0.0154653	Hypo
cg23597288	chr22	25758455	0.0154683	Hypo
cg08717055	chr5	55777470	0.0154755	Hypo
cg08250444	chr1	155100078	0.0154928	Hypo
cg10140104	chr16	1060680	0.0155039	Hypo
cg20849835	chr3	115124600	0.0155044	Hyper
cg22183626	chr13	45150990	0.0155104	Hypo
cg23831891	chr20	62437033	0.0155183	Hypo
cg00530688	chr12	107974554	0.0155201	Hyper
cg19677281	chr14	90240124	0.0155224	Hypo
cg14527280	chr6	3458119	0.0155281	Hypo
cg02497700	chr1	244213358	0.0155334	Hypo
cg24870391	chr17	32612675	0.0155375	Hypo
cg23822407	chr8	123981935	0.0155418	Hypo
cg04580179	chr2	42719785	0.0155494	Hyper
cg16863617	chr4	100368380	0.0155521	Hypo
cg15002214	chr17	54670370	0.0155529	Hypo
cg16744973	chr20	738228	0.0155567	Hypo
cg09491542	chr6	154835773	0.0155592	Hypo
cg02446017	chr17	41392812	0.0155744	Hypo
cg00071658	chr13	72408747	0.0155764	Hyper
cg08606655	chr6	35995365	0.0155835	Hypo
cg10914292	chr5	67746210	0.0155838	Hypo
cg07515565	chr6	1624386	0.0155853	Hyper
cg21463380	chr3	187389127	0.0155922	Hypo
cg18950578	chr13	48611561	0.0155932	Hypo
cg24312865	chr10	133767657	0.0155937	Hypo
cg07456114	chr4	185940036	0.0155972	Hyper
cg12340974	chr2	81694296	0.0156119	Hyper
cg03222374	chr4	3773996	0.0156313	Hypo
cg17282882	chr16	31045464	0.0156344	Hypo
cg03909849	chr17	79477206	0.0156436	Hypo
cg23042318	chr19	1270330	0.0156468	Hypo
cg06480764	chr5	145562370	0.0156558	Hypo
cg09507928	chr5	140027484	0.01566	Hypo
cg04800569	chr19	55888003	0.0156602	Hypo
cg04154424	chr5	17204524	0.0156637	Hypo
cg08502159	chr6	31631638	0.0156696	Hypo
cg01405445	chr19	36246406	0.0156744	Hyper
cg19474888	chr6	125790562	0.0156863	Hypo
cg18639984	chr12	115943877	0.0156917	Hyper
cg19317871	chr6	37225506	0.0156996	Hypo
cg05180077	chr6	143832942	0.0157009	Hypo
cg08153595	chr17	80859477	0.0157047	Hypo
cg26531076	chr13	73743377	0.0157218	Hypo
cg04674060	chr17	7792063	0.0157279	Hypo
cg24891133	chr13	31480335	0.0157469	Hypo
cg20707064	chr15	68724948	0.0157488	Hyper
cg03379681	chr3	151058527	0.0157624	Hypo
cg16375824	chr9	131873891	0.0157737	Hypo
cg07211496	chr2	178973164	0.0157778	Hyper
cg23424158	chr11	83394074	0.0157873	Hypo
cg02942845	chr8	75897115	0.0157925	Hypo
cg09856611	chr3	73403300	0.0158108	Hypo
cg05939965	chrX	118983320	0.0158133	Hypo
cg25302087	chr6	21668049	0.0158143	Hyper
cg05425326	chr16	58439361	0.0158247	Hypo
cg11447186	chr19	2442067	0.0158253	Hyper
cg00026290	chr4	10686554	0.0158547	Hypo
cg26088599	chr4	956377	0.0158638	Hypo
cg02317907	chr1	68515788	0.0158717	Hyper
cg08575387	chr16	75467692	0.0158777	Hypo
cg24779015	chr12	57881050	0.0158828	Hyper
cg02769794	chr10	79686682	0.015883	Hypo
cg26789869	chr5	17219020	0.0158841	Hypo
cg08633479	chr19	57630524	0.0158873	Hyper
cg16140714	chr14	41623577	0.0158929	Hyper
cg18304766	chr12	66220165	0.0158952	Hypo
cg11225751	chr22	22901661	0.0158983	Hyper
cg12446209	chr2	51254102	0.0158987	Hyper
cg23920731	chr1	78353367	0.0159097	Hyper
cg02420617	chr12	52217558	0.015922	Hypo
cg04787271	chr10	132886921	0.0159451	Hyper
cg23518541	chr3	25472652	0.0159523	Hypo
cg20286956	chr1	39547918	0.0159591	Hyper
cg16323359	chr6	41913381	0.0159642	Hyper
cg20276780	chr1	41303356	0.0159647	Hyper
cg20556503	chr21	46349095	0.0159655	Hyper
cg03220187	chr16	74700945	0.015984	Hypo
cg07979316	chr2	24306908	0.0159887	Hypo
cg14578262	chr5	71155577	0.0159887	Hypo
cg05465342	chr6	32121841	0.0159892	Hypo
cg02725453	chr22	50249174	0.0159896	Hypo
cg03717830	chr6	30182244	0.0160084	Hypo
cg04951822	chr12	113345598	0.0160127	Hypo
cg17814479	chr4	155056945	0.0160168	Hyper
cg02202193	chr6	6546851	0.0160391	Hypo
cg00381570	chr5	5422619	0.0160478	Hypo
cg27570951	chr17	79801578	0.0160616	Hypo
cg00750740	chrX	34165065	0.016063	Hyper
cg11287388	chr4	77870313	0.0160715	Hypo
cg04002758	chr16	28303471	0.0160724	Hypo
cg21701125	chr2	45877779	0.0160726	Hypo
cg21793579	chr4	1245565	0.0160749	Hypo
cg12961069	chr22	39685780	0.0160846	Hyper
cg21235874	chr14	24615636	0.0160922	Hypo
cg22678958	chr3	157827685	0.016096	Hypo
cg03580195	chr19	50155693	0.0160991	Hyper
cg03400942	chr2	65094359	0.0161295	Hyper
cg27394046	chr20	21283521	0.0161346	Hyper
cg16958667	chr6	161863721	0.0161368	Hyper
cg08692903	chr16	85424553	0.0161384	Hypo
cg17943017	chr8	145137346	0.0161551	Hypo
cg26951554	chr6	30637159	0.0161713	Hypo
cg22940988	chr15	67538446	0.0161767	Hypo
cg09476228	chr7	92216810	0.0161783	Hypo
cg24137136	chrX	151081284	0.0161865	Hyper
cg14727650	chr4	77943638	0.0161923	Hypo
cg12809341	chr3	75721888	0.0162174	Hyper
cg20290527	chr14	65453466	0.0162212	Hypo
cg05462446	chr16	77574072	0.0162307	Hypo
cg01622606	chr2	38357409	0.0162403	Hypo
cg13602406	chr7	57200616	0.0162434	Hyper
cg08551976	chr6	88757703	0.0162531	Hyper
cg09202263	chr11	2398494	0.0162575	Hyper
cg24596998	chr1	220863263	0.0162617	Hyper
cg17514608	chr6	28193279	0.016281	Hypo
cg22638977	chr2	75122953	0.0162893	Hyper
cg03419014	chr21	38362742	0.0163044	Hyper
cg25502179	chr3	46875342	0.0163114	Hyper
cg12453905	chr4	154143694	0.0163237	Hyper
cg23568913	chr22	30987549	0.0163249	Hypo
cg20362308	chr17	15412141	0.0163402	Hypo
cg07249409	chr1	53686008	0.0163514	Hypo
cg00682203	chr17	47087167	0.0163555	Hypo
cg21088165	chr19	746084	0.0163561	Hyper
cg09736526	chr16	31270808	0.0163671	Hypo
cg23012547	chr2	228245511	0.0163746	Hypo
cg00935430	chr1	227751290	0.0163833	Hypo
cg23948825	chr14	70237960	0.0163839	Hypo
cg24200083	chr22	19279245	0.0163865	Hyper
cg25450034	chrX	129806493	0.0163873	Hyper
cg01355526	chr2	232918190	0.0163907	Hypo
cg17252884	chr3	15369681	0.0163986	Hypo
cg25130800	chr15	85143846	0.0163999	Hypo
cg24028350	chr3	33482811	0.0164013	Hypo
cg00268338	chr10	93169495	0.0164024	Hypo
cg13085553	chr12	133248929	0.0164041	Hypo
cg21687740	chr1	157164556	0.0164075	Hyper
cg03081303	chr19	34664167	0.0164189	Hypo
cg20142501	chr17	791118	0.0164198	Hypo
cg15941089	chr5	147260582	0.0164214	Hypo
cg19252245	chr6	11816198	0.0164248	Hypo
cg08849574	chr19	58125953	0.0164633	Hypo
cg02207544	chr3	32544091	0.0164637	Hypo
cg04085447	chr19	35773328	0.0164705	Hypo
cg25273584	chr17	54962812	0.0164824	Hypo
cg01564671	chr17	56296913	0.0164828	Hypo
cg04168474	chr16	1128865	0.0164849	Hypo
cg16765886	chr12	91349075	0.0164913	Hyper
cg16861508	chr8	22926909	0.0164942	Hypo
cg09766383	chr6	97285174	0.0164974	Hypo
cg04540512	chr7	4030274	0.0165	Hyper
cg13169073	chr7	6693334	0.0165036	Hyper
cg23502203	chr12	113549970	0.0165172	Hyper
cg27624178	chr15	34393959	0.0165274	Hypo
cg14776910	chr1	92355253	0.0165376	Hypo
cg21117808	chr1	9887936	0.0165454	Hypo
cg26513988	chr10	17244746	0.0165615	Hypo
cg13438944	chr14	76452183	0.0165656	Hypo
cg06899491	chr15	73029967	0.0165821	Hyper
cg16605187	chr1	156252484	0.0165826	Hypo
cg01652215	chr2	73963950	0.0165865	Hypo
cg13657446	chr21	47394080	0.0166026	Hypo
cg17231776	chr5	176314555	0.0166154	Hyper
cg07780348	chr11	118842413	0.0166198	Hyper
cg21475816	chr2	73404801	0.0166203	Hypo
cg15856626	chr3	140796013	0.0166229	Hypo
cg24774581	chr6	33216334	0.016656	Hypo
cg07368727	chr4	88732672	0.0166675	Hyper
cg10537277	chr15	85634797	0.0166744	Hypo
cg07452217	chr16	54967786	0.0166766	Hyper
cg01047555	chr6	127835990	0.0166869	Hyper
cg02358761	chr2	197036780	0.0166905	Hypo
cg26229066	chr2	235901907	0.0166917	Hypo
cg09876440	chr3	10325981	0.0166954	Hypo
cg09774706	chr12	125219584	0.0167018	Hypo
cg09050058	chr5	2186856	0.016705	Hypo
cg13294084	chr2	241185296	0.0167229	Hyper
cg25841675	chr7	148822694	0.0167235	Hypo
cg19607700	chr6	79577069	0.0167299	Hypo
cg03447424	chr2	236839495	0.0167603	Hyper
cg24015850	chr3	132440674	0.0167663	Hypo
cg08297137	chrX	26575905	0.0167708	Hyper
cg06446432	chr1	77307268	0.0167794	Hypo
cg19002907	chr10	115939579	0.0167854	Hyper
cg05175158	chr6	161637816	0.0167872	Hyper
cg02965999	chr5	139059672	0.0167929	Hyper
cg03847932	chr3	73045556	0.0168041	Hyper
cg10636447	chr20	826023	0.0168118	Hyper
cg01960789	chr16	3184957	0.0168196	Hypo
cg22110839	chr7	79964738	0.0168416	Hypo
cg04417028	chr11	110583882	0.0168551	Hypo
cg23105899	chr12	132611216	0.0168561	Hypo
cg21415549	chr4	114900891	0.016862	Hypo
cg11342234	chr11	2710838	0.0168638	Hypo
cg16296785	chr4	41982960	0.01687	Hyper
cg19764326	chr1	67509003	0.0168829	Hypo
cg11478085	chr9	96929332	0.016887	Hypo
cg14148878	chr2	175653938	0.016889	Hyper
cg06501803	chr2	48668145	0.0169002	Hypo
cg07650554	chr16	30457408	0.0169071	Hypo
cg20461912	chr3	138664350	0.016913	Hypo
cg18489755	chr3	183533873	0.0169154	Hypo
cg05793077	chr9	124030744	0.0169194	Hypo
cg22694470	chr1	92495729	0.0169273	Hypo
cg06837791	chr19	8429491	0.0169485	Hypo
cg06796779	chr3	128204927	0.0169578	Hyper
cg03878802	chr11	65164453	0.0169579	Hyper
cg06916729	chr5	90676249	0.0169625	Hypo
cg06416034	chr10	92395206	0.0169697	Hypo
cg10625488	chr2	203733187	0.0170037	Hypo
cg26009591	chrX	23017991	0.0170126	Hyper
cg00359181	chr2	38893519	0.0170154	Hypo
cg07273415	chr11	61130067	0.0170345	Hypo
cg24086410	chr20	44467084	0.0170454	Hypo
cg14820653	chr2	173046018	0.0170526	Hyper
cg04383039	chr17	73009212	0.0170558	Hypo
cg15770575	chr22	42760647	0.0170631	Hypo
cg03038380	chr15	78591716	0.0170762	Hypo
cg16143502	chr6	74104801	0.0170766	Hyper
cg02665388	chrX	79591129	0.0170798	Hyper
cg13381753	chr1	213189256	0.0170806	Hypo
cg27449114	chr2	241501342	0.0170842	Hypo
cg14940408	chr18	77500324	0.0171076	Hypo
cg05634149	chr21	34395317	0.0171077	Hypo
cg06817736	chr4	38108809	0.0171172	Hyper
cg24568842	chr10	90967160	0.0171175	Hypo
cg04799451	chr12	117013817	0.0171348	Hyper
cg16048372	chr19	41103982	0.0171386	Hypo
cg18841894	chr21	33031735	0.0171398	Hypo
cg05534473	chr16	23652404	0.0171478	Hypo
cg11075994	chr15	102192790	0.0171487	Hypo
cg00899086	chr4	77871294	0.0171532	Hypo
cg00883837	chr1	248551173	0.0171618	Hyper
cg10324316	chr1	18969266	0.0171637	Hypo
cg02757609	chr17	74552994	0.0171754	Hyper
cg02583334	chr3	180397599	0.0171794	Hypo
cg26501599	chr3	127310131	0.0171808	Hyper
cg11539064	chr3	120068530	0.0171865	Hypo
cg25522795	chr6	32014096	0.0171998	Hyper
cg19392396	chr7	50861654	0.0172032	Hypo
cg17028039	chr10	123357695	0.017208	Hypo
cg23820746	chr8	144565277	0.0172312	Hypo
cg27453301	chr16	451575	0.017239	Hypo
cg22642178	chr8	83104676	0.0172552	Hyper
cg04822456	chr4	142297721	0.0172631	Hypo
cg05427639	chr7	33080496	0.0172665	Hypo
cg05649427	chr19	1547396	0.017278	Hyper
cg10965131	chr7	151078995	0.0172783	Hyper
cg03679005	chrX	118926017	0.017282	Hyper
cg11824985	chr4	15683218	0.0172885	Hypo
cg03569645	chr6	75914706	0.0172897	Hypo
cg20711803	chr10	111970722	0.0172955	Hypo
cg14417468	chr11	78498035	0.0173101	Hyper
cg18778827	chr19	51914322	0.0173162	Hyper
cg05488809	chr8	67452053	0.017319	Hyper
cg16579158	chr5	140719142	0.0173222	Hyper
cg00670915	chr2	101620543	0.0173301	Hypo
cg19137748	chr11	69466054	0.0173347	Hypo
cg09322573	chr8	28961356	0.017337	Hypo
cg02885046	chr19	33212075	0.0173443	Hyper
cg22047338	chr19	2282223	0.0173519	Hyper
cg00752016	chr17	36859611	0.0173585	Hyper
cg15142477	chr18	43915662	0.017359	Hyper
cg16119812	chr6	32142675	0.0173628	Hypo
cg26153364	chr1	72749064	0.0173634	Hypo
cg20471298	chr2	207118253	0.0173674	Hyper
cg02318347	chr13	31735110	0.0173725	Hypo
cg06193232	chr17	62161106	0.0173735	Hypo
cg02151816	chr6	146863878	0.0173764	Hyper
cg22499215	chr22	19772241	0.0173857	Hyper
cg16061472	chr1	228890801	0.0173864	Hyper
cg06459454	chr8	146033798	0.0173974	Hyper
cg21384789	chr15	48497653	0.0174059	Hyper
cg03027013	chr14	95157380	0.0174078	Hyper
cg11749284	chr2	29093438	0.0174099	Hypo
cg24743301	chr2	112945506	0.0174517	Hypo
cg18085683	chr4	124468840	0.0174753	Hyper
cg11530693	chr1	120165357	0.0174755	Hyper
cg02248826	chr15	30115149	0.017488	Hypo
cg02266731	chr12	69357333	0.0174936	Hypo
cg17218435	chr17	19913408	0.0175055	Hyper
cg05801363	chr8	81489061	0.0175179	Hypo
cg11994229	chr2	153310258	0.0175221	Hyper
cg13830203	chr3	27762916	0.0175292	Hypo
cg16743785	chr7	30066354	0.0175315	Hypo
cg05072457	chr3	51428372	0.017533	Hypo
cg16823535	chr13	100611510	0.0175378	Hyper
cg01942797	chr7	156407145	0.0175379	Hypo
cg04569233	chr3	39321449	0.0175433	Hypo
cg02337960	chr19	17378645	0.0175459	Hypo
cg14425722	chr2	148601396	0.017546	Hypo
cg15219650	chr19	24216292	0.0175605	Hypo
cg17083575	chr7	4746131	0.0175607	Hypo
cg18853071	chr3	23847494	0.0175636	Hypo
cg12600695	chr5	137513806	0.0175668	Hypo
cg12123019	chr19	18197853	0.0175687	Hypo
cg21857679	chr22	25817538	0.0175736	Hypo
cg13396382	chr7	150725841	0.0175803	Hypo
cg24508395	chr20	36322262	0.0175846	Hypo
cg27419470	chr2	217675069	0.0175871	Hyper
cg25558099	chr17	18219121	0.0175963	Hypo
cg02336128	chr4	71859030	0.0175972	Hypo
cg04388767	chr16	89177789	0.0176087	Hypo
cg15400532	chr6	27101279	0.0176105	Hypo
cg18452449	chr3	52260671	0.0176112	Hypo
cg26299169	chr13	28498956	0.0176137	Hypo
cg08515072	chr8	144387935	0.0176138	Hypo
cg01948390	chr11	22850866	0.017617	Hypo
cg14865516	chr5	43557751	0.0176348	Hypo
cg04551395	chr4	151932911	0.0176379	Hypo
cg08795557	chr7	70921332	0.0176412	Hypo
cg18430082	chr11	66406631	0.0176484	Hyper
cg25303336	chr6	33756862	0.0176587	Hypo
cg23558601	chr17	7284349	0.0176594	Hypo
cg21476000	chr12	54430684	0.0176626	Hypo
cg23204556	chr15	42066489	0.0176708	Hypo
cg27243623	chr2	228093069	0.0176782	Hypo
cg04261607	chr11	65150871	0.0176829	Hypo
cg20042639	chr20	21083097	0.0176961	Hypo
cg02042649	chr6	43253153	0.0176993	Hypo
cg25682009	chr12	630892	0.0177005	Hyper
cg15635524	chr8	17767854	0.0177022	Hyper
cg00945038	chr17	61921165	0.0177162	Hypo
cg22004443	chr2	10953237	0.0177165	Hypo
cg05405389	chr11	84386472	0.0177278	Hypo
cg07293947	chr5	174905244	0.0177382	Hypo
cg10442101	chr7	16066532	0.0177435	Hypo
cg12644668	chr1	2434215	0.017749	Hyper
cg22080086	chr5	68665719	0.0177492	Hypo
cg00564916	chr7	6099761	0.0177564	Hyper
cg12699599	chr15	40643142	0.0177729	Hypo
cg11599612	chr6	151187337	0.017781	Hypo
cg15526671	chr12	31080052	0.0177911	Hyper
cg00590639	chr19	10464771	0.017798	Hyper
cg10168494	chr3	187635183	0.0178077	Hypo
cg21200380	chr17	5342446	0.0178082	Hypo
cg15085447	chr3	137490846	0.0178155	Hypo
cg08324846	chr5	179050826	0.0178162	Hypo
cg17591219	chr2	167467079	0.0178185	Hypo
cg20254231	chr2	128569115	0.0178227	Hypo
cg10806236	chr5	978405	0.0178348	Hypo
cg07495376	chr10	68805375	0.0178357	Hyper
cg04135106	chr16	89104209	0.0178462	Hypo
cg22144583	chr19	1307606	0.0178521	Hyper
cg03711050	chr12	49297541	0.0178533	Hyper
cg07219710	chr6	74230925	0.0178538	Hypo
cg02375208	chr5	77804381	0.0178683	Hypo
cg23538854	chr8	79717627	0.0178834	Hypo
cg10686550	chr10	6020330	0.0178885	Hypo
cg22656940	chr11	2261658	0.0178924	Hypo
cg14536467	chr19	17412305	0.0178939	Hyper
cg23868119	chr10	17659726	0.0178953	Hypo
cg15625451	chr1	8878225	0.0178971	Hypo
cg09831010	chr17	41277847	0.0178996	Hypo
cg18915211	chr12	42721010	0.0179093	Hypo
cg01325465	chr16	85123554	0.01791	Hypo
cg10534359	chr14	51926280	0.0179108	Hyper
cg17186760	chr6	31782374	0.0179134	Hypo
cg13126315	chr14	75230509	0.0179226	Hyper
cg24900244	chr12	122692290	0.017938	Hypo
cg06734250	chr18	31802071	0.0179403	Hypo
cg17344420	chr7	2608336	0.01795	Hyper
[truncated: 5,762 more rows]

## Sheet: Table S5_Validation_cohort 
Supplemental Table S5. Patient characteristics of the validation cohort
Measure	Control	TC - 2 year	TC - 3 year
n	6	6	6
Age	42.33 +/- 3.46 a	31.33 +/- 2.67 b	29.83 +/- 3.26 b
Smokers	NA	NA	NA
Sperm Conc. (millions/mL)	187.00 +/- 25.33 a	64.42 +/- 11.37 b	84.40 +/- 36.30 b
Fast + Slow % Motility	58.67 +/- 3.20	54.17 +/- 3.24	61.17 +/- 5.87
Treatments	NA	BEP	BEP
Note: for both 2 and 3 year TC - 3 seminoma and non-seminoma subjects
Mean +/- SEM
TC: Testical Cancer
N/A: Not available; BEP: bleomycin, etoposide cis platinum

## Sheet: Table S6_Primers
Supplemental Table S6. List of primers for bisulfite pyrosequencing
Primer	Sequence	PCR Product Size
GDF2 - PCR 1 - Forward	/5BiosG/AGTTGTGGATTTGTGAGTTTTA	285
GDF2 - PCR 1 - Reverse	CCCACTAAAAATACCTAAAAATAAACTACC
GDF2 - PCR 1 - Sequencing 1	ACATAATTAACCTATACAACAA	-
GDF2 - PCR 1 - Sequencing 2	CACCTTCAACCTAAAAATAT	-
GDF2 - PCR 2 - Forward	TAGGGGTAGGGTTATTTATAGTGTT	355
GDF2 - PCR 2 - Reverse	/5BiosG/CCCCCTAAAAAAACACAAATTCTTT
GDF2 - PCR 2 - Sequencing 1	GGGGAGGAGTTGGGA	-
GDF2 - PCR 2 - Sequencing 2	TTTTTATTTGTGTTTATTTGGTTT	-
GDF2 - PCR 2 - Sequencing 3	ATTTGATAAATATATAGGGTA	-
