# Supplementary material for: Sperm DNA methylome abnormalities occur both pre- and post-treatment in men with Hodgkin disease and testicular cancer
Source: Clin Epigenetics. 2023 Jan 7;15:5. doi: 10.1186/s13148-022-01417-1 (PMC9826600; doi:10.1186/s13148-022-01417-1)
Supplement: Supplementary file 3 — Additional file 3. Complete list of significant GO terms. [file 13148_2022_1417_MOESM3_ESM.xlsx]

## Sheet: TopGO_ANOVA_FigS2A
GO.ID	Term	Annotated	Significant	Expected	classicFisher	weight01Fisher	common	Enrichment
GO:0021563	glossopharyngeal nerve development	5	4	0.29	5.5e-05	5.505e-05	NAV2 HOXB3 HOXD3 PLXNA4	0.8
GO:0007156	homophilic cell adhesion via plasma membrane adhesion molecules	164	23	9.56	8e-05	8.005e-05	AMIGO1 CADM1 DSCAML1 OBSL1 PCDHB3 PCDHGA3 PCDHGA2 PCDHGA1 PCDHGA10 PCDHGB7 PCDHGB1 PCDHGA4 PCDHGB2 PCDHGA5 PCDHGB3 PCDHGA6 PCDHGA7 PCDHGB4 PCDHGA8 PCDHGB5 PCDHGA9 PCDHGB6 SDK1	0.140244
GO:0045944	positive regulation of transcription by RNA polymerase II	1178	98	68.65	0.0002	0.00016	TP73 THAP3 ARHGEF10L KPNA6 RLF SSBP3 S1PR1 RXRG ESRRG ZBTB18 GATA3 GDF2 TET1 EBF3 IGF2 ASCL2 PAX6 ALX4 RPS6KA4 DRAP1 PRDM10 PFKM SENP1 NR4A1 HOXC9 HOXC4 STAT2 PDX1 NFATC4 NFKBIA FOXA1 SIX1 SNW1 TP53BP1 ONECUT1 SIN3A SOX8 PAGR1 SALL1 IRX6 CBFB FOXC2 DVL2 KDM6B MYOCD MLLT6 RARA BRCA1 HOXB4 HOXB3 HOXB7 NME2 SMARCD2 GALR1 NFATC1 NFIC NFIX AKAP8L PIK3R2 PTOV1 OTX1 MEIS1 HOXD3 PAX1 GALR3 MAFF EOMES TFD…	0.0831919
GO:0009952	anterior/posterior pattern specification	217	23	12.65	0.00407	0.00052	SSBP3 PAX6 ALX4 HOXC9 HOXC6 HOXC5 HOXC4 NR2F2 FOXC2 LHX1 WNT3 HOXB4 HOXB3 HOXB8 HOXB7 OTX1 HOXD3 PAX1 POGLUT1 HELT SRF HOXA2 BARX1	0.105991
GO:0032754	positive regulation of interleukin-5 production	9	4	0.52	0.00114	0.00114	PRKCZ GATA3 RARA PDE4D	0.444444
GO:0048478	replication fork protection	9	4	0.52	0.00114	0.00114	FBH1 TIMELESS SMARCAL1 DONSON	0.444444
GO:0048384	retinoic acid receptor signaling pathway	33	7	1.92	0.00251	0.00169	RXRG ESRRG SNW1 PML RARA PRAME RXRB	0.212121
GO:0048704	embryonic skeletal system morphogenesis	97	15	5.65	0.00047	0.00182	ALX4 DSCAML1 HOXC9 HOXC4 MMP14 SIX1 FOXC2 LHX1 HOXB4 HOXB3 HOXB8 HOXB7 HOXD3 HOXA1 HOXA2	0.154639
GO:0071599	otic vesicle development	16	4	0.93	0.01188	0.00345	GATA3 CEP290 SIX1 AHI1	0.25
GO:0097107	postsynaptic density assembly	18	4	1.05	0.0182	0.00345	PTEN SHANK2 LRFN1 SHANK3	0.222222
GO:0010757	negative regulation of plasminogen activation	6	3	0.35	0.00345	0.00345	THBS1 SERPINE2 SERPINE1	0.5
GO:0035726	common myeloid progenitor cell proliferation	6	3	0.35	0.00345	0.00345	GSTP1 FBXO4 UNCX	0.5
GO:0043376	regulation of CD8-positive, alpha-beta T cell differentiation	6	3	0.35	0.00345	0.00345	RUNX3 SOCS1 CBFB	0.5
GO:0046949	fatty-acyl-CoA biosynthetic process	31	5	1.81	0.032	0.00389	ACSF3 GCDH CBR4 PPT2 HSD17B8	0.16129
GO:0000413	protein peptidyl-prolyl isomerization	36	7	2.1	0.00422	0.00422	FKBP4 AIPL1 PPIL2 PPIL6 FKBP14 FKBP6 PTPA	0.194444
GO:2000463	positive regulation of excitatory postsynaptic potential	28	6	1.63	0.00481	0.00481	PRKCZ PTEN SHANK2 SSH1 BAIAP2 SHANK3	0.214286
GO:0001666	response to hypoxia	348	26	20.28	0.11604	0.00511	PLEKHN1 AGTRAP MTHFR PTEN ASCL2 ADM MALAT1 DNM1L APAF1 MMP14 PSME2 THBS1 PML STUB1 CBFA2T3 MYOCD SLC6A4 P4HB EGLN2 PSMB9 SRF FIS1 CAV1 LOXL2 EIF4EBP1 ELOC	0.0747126
GO:0006367	transcription initiation from RNA polymerase II promoter	184	18	10.72	0.02179	0.00539	RXRG ESRRG NRBF2 PTEN POLR2L CCND1 NR4A1 SNW1 CBFB RARA GTF2A1L POLR2D MAML3 NR2F1 NR3C1 RXRB TAF8 SRF	0.0978261
GO:0006260	DNA replication	272	26	15.85	0.0091	0.00561	FBH1 GDF2 RECQL TIMELESS RAD9B CDK2AP1 DUT SIN3A RMI2 RFWD3 BRCA1 NFIC NFIX PPP2R1A GEN1 SMARCAL1 DONSON MCM2 EGF MCIDAS EHMT2 EGFR STRA8 REPIN1 TOP1MT RECQL4	0.0955882
GO:0072359	circulatory system development	1141	72	66.5	0.25326	0.00573	TP73 ADGRB2 S1PR1 EFNA3 GATA3 ALOX5 GDF2 PTEN KCNQ1 ADM PAX6 MYBPC3 TENM4 ARID2 NR4A1 MMP14 NFATC4 SIX1 MIR495 THBS1 PML NR2F2 JMJD8 SALL1 FOXC2 NXN DVL2 KDM6B MYOCD CCL11 RARA BRCA1 MIR10A HOXB3 SPHK1 ACTG1 ZBTB14 NFATC1 INSR YJEFN3 PPP1R13L CYP1B1 MEIS1 OBSL1 OXT ISM1 EOMES POGLUT1 TFDP2 CCDC39 NSD2 EGF NPY1R ERAP1 SLIT3 DDX39B FKBPL LEMD2 MAPK14 SRF PRDM1 AHI1 TAB2 SMOC2 THBS2 HOXA1 EGFR SERPI…	0.0631025
GO:0072197	ureter morphogenesis	7	3	0.41	0.00579	0.00579	GATA3 SOX8 LHX1	0.428571
GO:0034620	cellular response to unfolded protein	141	10	8.22	0.30716	0.00624	CCND1 STUB1 TATDN2 HSPA9 HSPA1A HSPA1L ATF6B PACRG PRKN FKBP14	0.070922
GO:0030858	positive regulation of epithelial cell differentiation	71	7	4.14	0.11878	0.00718	GDF2 PAX6 LHX1 NME2 IL13 AHI1 SERPINE1	0.0985915
GO:0070828	heterochromatin organization	74	7	4.31	0.13911	0.00885	PRDM16 MTHFR TET1 NRDE2 H4C5 H3C8 LOXL2	0.0945946
GO:0000733	DNA strand renaturation	8	3	0.47	0.00886	0.00886	RECQL SMARCAL1 RECQL4	0.375
GO:0031017	exocrine pancreas development	8	3	0.47	0.00886	0.00886	IGF2 PDX1 INSR	0.375
GO:0048382	mesendoderm development	8	3	0.47	0.00886	0.00886	SSBP3 LHX1 EOMES	0.375
GO:0048793	pronephros development	8	3	0.47	0.00886	0.00886	CEP290 LHX1 AHI1	0.375
GO:0032753	positive regulation of interleukin-4 production	23	5	1.34	0.00929	0.00929	PRKCZ PRKCQ GATA3 RARA ZP3	0.217391
GO:0060216	definitive hemopoiesis	21	5	1.22	0.00619	0.00931	SENP1 CBFB HOXB4 HOXB3 MEIS1	0.238095
GO:0042532	negative regulation of tyrosine phosphorylation of STAT protein	15	4	0.87	0.00933	0.00933	INPP5F SOCS1 PPP2R1A CAV1	0.266667
GO:0031056	regulation of histone modification	147	18	8.57	0.00226	0.00964	MTHFR GATA3 PARG TET1 IGF2 RPS6KA4 SNW1 SIN3A WDR61 MYOCD MLLT6 BRCA1 AKAP8L TADA2B ING2 PHF1 ZNHIT1 OGT	0.122449
GO:0060537	muscle tissue development	389	31	22.67	0.04804	0.00966	TP73 S1PR1 CSRP1 ZBTB18 PTEN MYBPC3 TENM4 ARID2 SIX1 NR2F2 SOX8 FOXC2 KDM6B MYOCD RARA DDX5 PPP1R13L MEIS1 OBSL1 MAFF EOMES POGLUT1 SAP30 HMGCR DDX39B LEMD2 MAPK14 SRF CAV1 EMD G6PD	0.0796915
GO:0032232	negative regulation of actin filament bundle assembly	33	3	1.92	0.3018	0.0098	S1PR1 SHANK3 PRKN	0.0909091
GO:0014003	oligodendrocyte development	47	8	2.74	0.00535	0.01111	ZNF488 PTEN GSTP1 TENM4 CNTNAP1 HDAC10 TPPP NSUN5	0.170213
GO:0045987	positive regulation of smooth muscle contraction	31	6	1.81	0.0081	0.01116	CHRM3 MYOCD SPHK1 OXT NPNT SRF	0.193548
GO:0045638	negative regulation of myeloid cell differentiation	88	12	5.13	0.00492	0.01172	GPR137B NFKBIA WDR61 RARA HOXB8 NME2 PRMT1 MEIS1 INHA ZBTB46 HSPA9 H4C5	0.136364
GO:0051145	smooth muscle cell differentiation	69	8	4.02	0.0467	0.01184	ADM EDNRB NFATC4 SIX1 MYOCD NFATC1 NPNT SRF	0.115942
GO:0090305	nucleic acid phosphodiester bond hydrolysis	301	14	17.54	0.8427	0.01216	FBH1 HARBI1 DDB1 APAF1 RAD9B PLD4 POLR3K REXO1 GEN1 APLF TATDN2 ASTE1 PELO TATDN1	0.0465116
GO:0034058	endosomal vesicle fusion	9	3	0.52	0.01272	0.01272	VPS39 VPS4A SPHK1	0.333333
GO:1900015	regulation of cytokine production involved in inflammatory response	63	5	3.67	0.30517	0.01276	KPNA6 ALOX5 MIR136 PLD4 MAPK14	0.0793651
GO:0016567	protein ubiquitination	844	67	49.19	0.00604	0.01389	KLHL17 RNF220 DCAF8 KLHL20 IVNS1ABP FBH1 BMI1 MASTL PTEN PCGF6 DDB1 USP5 CDCA3 DNM1L DTX3 RNF34 CHFR RNF31 PSME2 MAGEL2 NSMCE3 PML WDR61 STUB1 TRAF7 SOCS1 CBFB RFWD3 NXN BRCA1 SPHK1 RNF144A PELI1 RMND5A MARCHF4 ASB1 UBOX5 PPIL2 SPSB4 UBE2D3 TRIM60 FBXO4 TRIM23 NEURL1B FOXF2 TBC1D7 H2BC10 PPP1R11 RNF39 TRIM31 TRIM10 TRIM15 TRIM26 HSPA1A RNF5 PSMB9 PRKN TRIM50 CAV1 ELOC UHRF2 GOLGA2 ANAPC2 UBA1 OGT…	0.0793839
GO:0090190	positive regulation of branching involved in ureteric bud morphogenesis	17	4	0.99	0.01483	0.01483	SIX1 SOX8 LHX1 HOXB7	0.235294
GO:0090336	positive regulation of brown fat cell differentiation	17	4	0.99	0.01483	0.01483	PRDM16 SIX1 RREB1 MAPK14	0.235294
GO:0060038	cardiac muscle cell proliferation	62	7	3.61	0.06804	0.01734	TP73 PTEN TENM4 ARID2 FOXC2 MEIS1 MAPK14	0.112903
GO:0007084	mitotic nuclear envelope reassembly	10	3	0.58	0.01739	0.01739	PPP2R1A PPP2R2A EMD	0.3
GO:1900222	negative regulation of amyloid-beta clearance	10	3	0.58	0.01739	0.01739	MYOCD HMGCR SRF	0.3
GO:0006337	nucleosome disassembly	18	4	1.05	0.0182	0.0182	H2AW ARID2 NFE2 SMARCD2	0.222222
GO:0050771	negative regulation of axonogenesis	70	6	4.08	0.22258	0.01827	DAB1 PTEN SPART EFNB3 WNT3 SYNGAP1	0.0857143
GO:1905276	regulation of epithelial tube formation	18	3	1.05	0.08379	0.01881	GATA3 SIX1 DVL2	0.166667
GO:0010817	regulation of hormone levels	498	27	29.02	0.6805	0.01896	GATA3 ALOX5 ADM RDH5 RDH16 PDX1 FOXA1 MYO5A SIN3A CRABP1 STUB1 SOX8 BAIAP3 C1QTNF1 GALR1 RDH14 CYP1B1 CYP27C1 INHA CAPN10 NNAT HMGCR HSD17B8 PRKN EGFR PCLO PTPRN2	0.0542169
GO:0031915	positive regulation of synaptic plasticity	11	3	0.64	0.02289	0.02289	SSH1 UNC13A ANAPC2	0.272727
GO:0032736	positive regulation of interleukin-13 production	11	3	0.64	0.02289	0.02289	PRKCZ GATA3 RARA	0.272727
GO:0048703	embryonic viscerocranium morphogenesis	11	3	0.64	0.02289	0.02289	FOXC2 LHX1 HOXA2	0.272727
GO:0006809	nitric oxide biosynthetic process	72	6	4.2	0.24187	0.02292	GCHFR INSR CYP1B1 SPR DDAH2 CAV1	0.0833333
GO:1903351	cellular response to dopamine	84	5	4.9	0.54619	0.02303	HCN3 CHRM3 SIN3A PRKN FLNA	0.0595238
GO:0006006	glucose metabolic process	209	20	12.18	0.02014	0.02378	CLK2 IGF2 DDB1 DLAT SLC37A4 GAPDH PFKM PDX1 ONECUT1 C1QTNF1 INSR SOGA1 NPY1R MAPK14 PRKN FOXK1 MDH2 OGT TKTL1 G6PD	0.0956938
GO:0060291	long-term synaptic potentiation	87	8	5.07	0.13397	0.0243	PRKCZ PTEN SHANK2 NFATC4 AKAP5 MPP2 SERPINE2 SHANK3	0.091954
GO:0007194	negative regulation of adenylate cyclase activity	20	4	1.17	0.02628	0.02628	EDNRB AKAP5 GALR1 GALR3	0.2
GO:0032526	response to retinoic acid	107	12	6.24	0.02181	0.02689	CLK2 RXRG SNW1 SLC6A4 RARA WNT3 NDUFA13 OXT RXRB HOXA2 STRA8 GDAP1	0.11215
GO:0070317	negative regulation of G0 to G1 transition	40	6	2.33	0.02714	0.02714	BMI1 PCGF6 APAF1 BRCA1 TFDP2 EHMT2	0.15
GO:0030511	positive regulation of transforming growth factor beta receptor signaling pathway	30	5	1.75	0.02815	0.02815	SNW1 THBS1 MYOCD NPNT ING2	0.166667
GO:0043586	tongue development	23	4	1.34	0.04187	0.0292	PRDM16 SIX1 WNT10A EGFR	0.173913
GO:0007494	midgut development	12	3	0.7	0.02922	0.02922	DAB1 EDNRB EGFR	0.25
GO:0031128	developmental induction	36	4	2.1	0.15554	0.02925	SIX1 SOX8 SALL1 WNT3	0.111111
GO:0051124	synaptic growth at neuromuscular junction	10	3	0.58	0.01739	0.03011	SHANK2 SIX1 SHANK3	0.3
GO:0031061	negative regulation of histone methylation	20	3	1.17	0.10756	0.03015	MLLT6 BRCA1 PHF1	0.15
GO:0002190	cap-independent translational initiation	5	2	0.29	0.03015	0.03015	RBM4 EIF4EBP1	0.4
GO:0019919	peptidyl-arginine methylation, to asymmetrical-dimethyl arginine	5	2	0.29	0.03015	0.03015	PRMT1 PRMT2	0.4
GO:0035470	positive regulation of vascular wound healing	5	2	0.29	0.03015	0.03015	FOXC2 SMOC2	0.4
GO:0035811	negative regulation of urine volume	5	2	0.29	0.03015	0.03015	MLLT6 OXT	0.4
GO:0042713	sperm ejaculation	5	2	0.29	0.03015	0.03015	SLC6A4 OXT	0.4
GO:0045794	negative regulation of cell volume	5	2	0.29	0.03015	0.03015	ANO6 SHANK3	0.4
GO:0048669	collateral sprouting in absence of injury	5	2	0.29	0.03015	0.03015	SPART WNT3	0.4
GO:0051414	response to cortisol	5	2	0.29	0.03015	0.03015	SLIT3 KLF9	0.4
GO:0060406	positive regulation of penile erection	5	2	0.29	0.03015	0.03015	EDNRB OXT	0.4
GO:0071205	protein localization to juxtaparanode region of axon	5	2	0.29	0.03015	0.03015	CNTNAP1 CNTNAP2	0.4
GO:0097039	protein linear polyubiquitination	5	2	0.29	0.03015	0.03015	RNF31 PRKN	0.4
GO:1901228	positive regulation of transcription from RNA polymerase II	5	2	0.29	0.03015	0.03015	MYOCD SRF	0.4
GO:1905232	cellular response to L-glutamate	5	2	0.29	0.03015	0.03015	AMIGO1 BAIAP2	0.4
GO:2000002	negative regulation of DNA damage checkpoint	5	2	0.29	0.03015	0.03015	PPP1R10 DDX39B	0.4
GO:0001709	cell fate determination	41	6	2.39	0.03027	0.03027	GATA3 PAX6 DSCAML1 TRIM15 HOXA2 EBF2	0.146341
GO:0051707	response to other organism	1333	76	77.69	0.59957	0.03037	HMGN2 KPNA6 GNG12 MCOLN2 GBP4 IVNS1ABP CD46 GATA3 DDX21 ADM TKFC GSTP1 CADM1 GAPDH C1RL STAT2 EDNRB PSME2 NFKBIA PLD4 TYRO3 PML SIN3A POLR3K SOCS1 SPN ITGAM CCL11 RARA CD300E BAIAP2 ACTG1 SEH1L RIOK3 TYK2 IFI30 RPL13A AGBL5 PELI1 ZAP70 WIPF1 HCK SELENOK SPON2 TRIM60 STOX2 IRF2 CCT5 PDE4D TRIM23 ERAP1 IL13 H2BC10 PPP1R11 RNF39 TRIM31 TRIM10 TRIM15 TRIM26 LY6G6C C2 RNF5 HLA-DQB2 PSMB9 MAPK14 PRDM1 …	0.0570143
GO:0030878	thyroid gland development	21	4	1.22	0.03101	0.03101	SIX1 HOXB3 HOXD3 SRF	0.190476
GO:0030218	erythrocyte differentiation	121	13	7.05	0.02401	0.0333	GATA3 SENP1 KLF1 PRMT1 INHA HSPA9 TRIM10 MPIG6B HSPA1A MAPK14 SRF IKZF1 G6PD	0.107438
GO:0051321	meiotic cell cycle	248	17	14.45	0.27905	0.03344	MASTL TUBGCP2 SYCE1 UTP14C TUBGCP5 TERB1 TUBG1 INSR PPP2R1A BOLL SGO1 ING2 TRIP13 SLC26A8 FKBP6 STRA8 GOLGA2	0.0685484
GO:0022008	neurogenesis	1649	117	96.1	0.0136	0.0339	PRKCZ PRDM16 TP73 RUNX3 DAB1 NEGR1 BTBD8 S1PR1 AMIGO1 EFNA3 LHX9 NAV1 LGR6 TRIM67 PRKCQ GATA3 ZNF488 ATOH7 PTEN GFRA1 INPP5F ASCL2 ADM NAV2 PAX6 GSTP1 SHANK2 TENM4 DSCAML1 TRAPPC4 SORL1 FKBP4 DNM1L RACGAP1 BLOC1S1 CEP290 SPART EDNRB MMP14 NFATC4 FOXA1 SIX1 SNW1 MIR431 TRPM1 MYEF2 PARP6 SIN3A NR2F2 SOX8 SALL1 IRX6 DVL2 EFNB3 SLC6A4 CCL11 LHX1 RARA RETREG3 CNTNAP1 C1QL1 WNT3 HOXB3 NME2 BAIAP2 TBCD …	0.0709521
GO:0000122	negative regulation of transcription by RNA polymerase II	903	67	52.63	0.02425	0.03553	PRDM16 RUNX3 CC2D1B ZBTB18 GATA3 BMI1 IGF2 ASCL2 PAX6 DRAP1 CCND1 TIMELESS PDX1 KLF12 EDNRB ZNF219 NFATC4 FOXA1 SIX1 SNW1 SIN3A NR2F2 SOX8 ZNF205 ZNF668 SALL1 IRX6 CBFB ZFP90 FOXC2 MYOCD RARA HOXB4 HOXB3 HOXB8 DDX5 ZBTB14 NFIC NFIX ZNF599 LIN37 PPP1R13L ZIM2 HDAC10 EOMES ZNF620 NSD2 KLF3 UBE2D3 SAP30 IRF2 NR2F1 CXXC5 NR3C1 RREB1 HSPA1A EHMT2 CCND3 SRF PRDM1 PRKN FOXK1 HOXA2 CAV1 LOXL2 ZFHX4 PHF6	0.0741971
GO:0002011	morphogenesis of an epithelial sheet	55	7	3.21	0.03962	0.03608	PHACTR4 PTEN DVL2 HOXB4 RREB1 SRF FLNA	0.127273
GO:0016226	iron-sulfur cluster assembly	22	4	1.28	0.03621	0.03621	BOLA2 CIAPIN1 NFU1 HSPA9	0.181818
GO:0006892	post-Golgi vesicle-mediated transport	102	9	5.94	0.14011	0.0363	SCAMP3 KLHL20 SORL1 EXOC5 MYO5A GGA3 EXOC6B VPS52 STEAP2	0.0882353
GO:0002456	T cell mediated immunity	98	8	5.71	0.21167	0.03638	PRKCZ CD1B CD46 GATA3 CD8A GNL1 STX7 ZP3	0.0816327
GO:1902916	positive regulation of protein polyubiquitination	13	3	0.76	0.03638	0.03638	SPSB4 FBXO4 PRKN	0.230769
GO:0043523	regulation of neuron apoptotic process	212	14	12.36	0.3538	0.03644	GATA3 MAP3K11 NFATC4 SIX1 TYRO3 ITGAM AARS1 EGLN2 ITGA1 SYNGAP1 PRKN FIS1 CNTFR G6PD	0.0660377
GO:0048854	brain morphogenesis	34	6	1.98	0.01276	0.04169	PTEN SHANK2 SLC6A4 OTX1 SHANK3 FZD3	0.176471
GO:0000184	nuclear-transcribed mRNA catabolic process, nonsense-mediated decay	118	12	6.88	0.04229	0.04229	RBM8A RPS25 MAGOHB RPL27 RPS15 RPL13A PPP2R1A RPL31 RPS18 RPS12 PPP2R2A RPL7A	0.101695
GO:0006405	RNA export from nucleus	137	16	7.98	0.00614	0.04298	RBM8A NXF1 MAGOHB NRDE2 DDX19B SEH1L RPS15 DDX39A AKAP8L U2AF1L4 POLR2D RBM15B POM121L2 DDX39B POM121L12 NUP188	0.116788
GO:0060333	interferon-gamma-mediated signaling patway	80	8	4.66	0.09372	0.04317	PML SOCS1 IFI30 HCK IRF2 TRIM31 TRIM26 HLA-DQB2	0.1
GO:0070201	regulation of establishment of protein localization	635	41	37.01	0.26829	0.0433	PRKCZ TP73 ATP13A2 CCT3 ALOX5 ATG13 CADM1 SORL1 GAPDH DNM1L CEP290 PDX1 RNF31 AKAP5 RHBDF1 BAIAP3 SOCS1 ITGAM PARD6A AKAP8L PIK3R2 CAPN10 NNAT PCNT TFDP2 ZIC1 NSD2 UBE2D3 CCT5 HMGCR IL13 PPP1R11 HSPA1L MAPK14 PRKN EGFR TRIM50 FIS1 GAPVD1 FLNA EMD	0.0645669
GO:0031571	mitotic G1 DNA damage checkpoint	63	6	3.67	0.15975	0.04345	TNKS1BP1 CCND1 PML RFWD3 PRMT1 TFDP2	0.0952381
GO:0000730	DNA recombinase assembly	6	2	0.35	0.0435	0.0435	RAD52 SWI5	0.333333
GO:0009838	abscission	6	2	0.35	0.0435	0.0435	SPART VPS4A	0.333333
GO:0010754	negative regulation of cGMP-mediated signaling	6	2	0.35	0.0435	0.0435	THBS1 PDE11A	0.333333
GO:0015677	copper ion import	6	2	0.35	0.0435	0.0435	ATP7B STEAP2	0.333333
GO:0015838	amino-acid betaine transport	6	2	0.35	0.0435	0.0435	SLC6A20 SLC22A4	0.333333
GO:0031584	activation of phospholipase D activity	6	2	0.35	0.0435	0.0435	PRKCZ ARL1	0.333333
GO:0033601	positive regulation of mammary gland epithelial cell proliferation	6	2	0.35	0.0435	0.0435	CCND1 RREB1	0.333333
GO:0039533	regulation of MDA-5 signaling pathway	6	2	0.35	0.0435	0.0435	TKFC RIOK3	0.333333
GO:0044340	canonical Wnt signaling pathway involved in regulation of cell proliferation	6	2	0.35	0.0435	0.0435	DVL2 WNT3	0.333333
GO:0051415	microtubule nucleation by interphase microtubule organizing center	6	2	0.35	0.0435	0.0435	TUBGCP2 TUBGCP5	0.333333
GO:0060676	ureteric bud formation	6	2	0.35	0.0435	0.0435	GATA3 SIX1	0.333333
GO:0061044	negative regulation of vascular wound healing	6	2	0.35	0.0435	0.0435	ALOX5 SERPINE1	0.333333
GO:0070141	response to UV-A	6	2	0.35	0.0435	0.0435	CCND1 EGFR	0.333333
GO:0097065	anterior head development	6	2	0.35	0.0435	0.0435	SSBP3 LHX1	0.333333
GO:0097475	motor neuron migration	6	2	0.35	0.0435	0.0435	DAB1 LHX1	0.333333
GO:1902396	protein localization to bicellular tight junction	6	2	0.35	0.0435	0.0435	ACTG1 FLNA	0.333333
GO:1990668	vesicle fusion with endoplasmic reticulum-Golgi intermediate compartment (ERGIC) membrane	6	2	0.35	0.0435	0.0435	TAP1 TAPBP	0.333333
GO:2000354	regulation of ovarian follicle development	6	2	0.35	0.0435	0.0435	UMODL1 ZP3	0.333333
GO:2000535	regulation of entry of bacterium into host cell	6	2	0.35	0.0435	0.0435	FUCA2 CAV1	0.333333
GO:2000553	positive regulation of T-helper 2 cell cytokine production	6	2	0.35	0.0435	0.0435	PRKCZ GATA3	0.333333
GO:0003170	heart valve development	59	5	3.44	0.25952	0.04351	GATA3 ZBTB14 NFATC1 SLIT3 PRDM1	0.0847458
GO:0021517	ventral spinal cord development	49	3	2.86	0.55003	0.04363	DAB1 PAX6 LHX1	0.0612245
GO:0060560	developmental growth involved in morphogenesis	232	16	13.52	0.27885	0.04431	PRKCZ S1PR1 SPART SIX1 SIN3A SALL1 CCL11 LHX1 WNT3 UNC13A SLIT3 SRF PRKN PLXNA4 ANAPC2 SLC9A6	0.0689655
GO:0048484	enteric nervous system development	14	3	0.82	0.04435	0.04435	PHACTR4 EDNRB SOX8	0.214286
GO:1904668	positive regulation of ubiquitin protein ligase activity	14	3	0.82	0.04435	0.04435	MASTL PTEN GOLGA2	0.214286
GO:1901381	positive regulation of potassium ion transmembrane transport	38	4	2.21	0.17854	0.04439	AMIGO1 KCNQ1 ANO6 FLNA	0.105263
GO:0043388	positive regulation of DNA binding	59	7	3.44	0.05468	0.04538	GATA3 PAX6 PDX1 ACD MYOCD EGF PRKN	0.118644
GO:0032212	positive regulation of telomere maintenance via telomerase	34	5	1.98	0.04547	0.04547	CCT3 PRKCQ ACD CCT5 FBXO4	0.147059
GO:0043542	endothelial cell migration	262	16	15.27	0.46045	0.04829	MIR135B GATA3 GDF2 PTEN NR4A1 MIR495 THBS1 NR2F2 FOXC2 MIR10A CYP1B1 S100P CSNK2B SRF SMOC2 LOXL2	0.0610687
GO:0007032	endosome organization	77	7	4.49	0.161	0.04964	ANXA8 VPS4A PLEKHJ1 HOOK2 SYNJ1 PRKN SNX10	0.0909091

## Sheet: TopGO_HD_all_FigS2B
GO.ID	Term	Annotated	Significant	Expected	classicFisher	weight01Fisher	common	Enrichment
GO:2000353	positive regulation of endothelial cell apoptotic process	23	2	0.09	0.0033	0.0033	ANO6 THBS1	0.0869565
GO:0045765	regulation of angiogenesis	365	4	1.36	0.0474	0.0038	SMOC2 THBS1 FKBPL RECK	0.0109589
GO:0000184	nuclear-transcribed mRNA catabolic process, nonsense-mediated decay	118	3	0.44	0.0098	0.0098	RPL27 RPS15 PPP2R2A	0.0254237
GO:0007566	embryo implantation	54	2	0.2	0.0173	0.0173	VMP1 RECK	0.037037
GO:0002580	regulation of antigen processing and presentation of peptide or polysaccharide antigen via MHC class II	5	1	0.02	0.0185	0.0185	THBS1	0.2
GO:0006104	succinyl-CoA metabolic process	5	1	0.02	0.0185	0.0185	SUCLA2	0.2
GO:0007356	thorax and anterior abdomen determination	5	1	0.02	0.0185	0.0185	BASP1	0.2
GO:0009217	purine deoxyribonucleoside triphosphate catabolic process	5	1	0.02	0.0185	0.0185	NUDT15	0.2
GO:0010746	regulation of long-chain fatty acid import across plasma membrane	5	1	0.02	0.0185	0.0185	THBS1	0.2
GO:0035470	positive regulation of vascular wound healing	5	1	0.02	0.0185	0.0185	SMOC2	0.2
GO:0035509	negative regulation of myosin-light-chain-phosphatase activity	5	1	0.02	0.0185	0.0185	IKBKB	0.2
GO:0042262	DNA protection	5	1	0.02	0.0185	0.0185	NUDT15	0.2
GO:0045794	negative regulation of cell volume	5	1	0.02	0.0185	0.0185	ANO6	0.2
GO:0048006	antigen processing and presentation, endogenous lipid antigen via MHC class Ib	5	1	0.02	0.0185	0.0185	CD1B	0.2
GO:0061590	calcium activated phosphatidylcholine scrambling	5	1	0.02	0.0185	0.0185	ANO6	0.2
GO:0061591	calcium activated galactosylceramide scrambling	5	1	0.02	0.0185	0.0185	ANO6	0.2
GO:0072679	thymocyte migration	5	1	0.02	0.0185	0.0185	CCR6	0.2
GO:0090158	endoplasmic reticulum membrane organization	5	1	0.02	0.0185	0.0185	STX18	0.2
GO:0072659	protein localization to plasma membrane	275	4	1.03	0.0194	0.0194	PRKCZ KCNB2 SYTL2 IKBKB	0.0145455
GO:0000915	actomyosin contractile ring assembly	6	1	0.02	0.0222	0.0222	RACGAP1	0.166667
GO:0006105	succinate metabolic process	6	1	0.02	0.0222	0.0222	SUCLA2	0.166667
GO:0009155	purine deoxyribonucleotide catabolic process	6	1	0.02	0.0222	0.0222	NUDT15	0.166667
GO:0010754	negative regulation of cGMP-mediated signaling	6	1	0.02	0.0222	0.0222	THBS1	0.166667
GO:0010757	negative regulation of plasminogen activation	6	1	0.02	0.0222	0.0222	THBS1	0.166667
GO:0015677	copper ion import	6	1	0.02	0.0222	0.0222	ATP7B	0.166667
GO:0031584	activation of phospholipase D activity	6	1	0.02	0.0222	0.0222	PRKCZ	0.166667
GO:0035434	copper ion transmembrane transport	6	1	0.02	0.0222	0.0222	ATP7B	0.166667
GO:0035502	metanephric part of ureteric bud development	6	1	0.02	0.0222	0.0222	BASP1	0.166667
GO:0035726	common myeloid progenitor cell proliferation	6	1	0.02	0.0222	0.0222	UNCX	0.166667
GO:0043152	induction of bacterial agglutination	6	1	0.02	0.0222	0.0222	SPON2	0.166667
GO:0061668	mitochondrial ribosome assembly	6	1	0.02	0.0222	0.0222	MTERF3	0.166667
GO:0070257	positive regulation of mucus secretion	6	1	0.02	0.0222	0.0222	SYTL2	0.166667
GO:0086073	bundle of His cell-Purkinje myocyte adhesion involved in cell communication	6	1	0.02	0.0222	0.0222	CTNNA3	0.166667
GO:2000192	negative regulation of fatty acid transport	6	1	0.02	0.0222	0.0222	THBS1	0.166667
GO:2000510	positive regulation of dendritic cell chemotaxis	6	1	0.02	0.0222	0.0222	CCR6	0.166667
GO:2000553	positive regulation of T-helper 2 cell cytokine production	6	1	0.02	0.0222	0.0222	PRKCZ	0.166667
GO:0051707	response to other organism	1333	5	4.98	0.5632	0.0226	SPON2 KPNA6 CADM1 TRIM23 IKBKB	0.00375094
GO:0032914	positive regulation of transforming growth factor beta1 production	7	1	0.03	0.0259	0.0259	THBS1	0.142857
GO:0035405	histone-threonine phosphorylation	7	1	0.03	0.0259	0.0259	PKN1	0.142857
GO:0045630	positive regulation of T-helper 2 cell differentiation	7	1	0.03	0.0259	0.0259	PRKCZ	0.142857
GO:0045743	positive regulation of fibroblast growth factor receptor signaling pathway	7	1	0.03	0.0259	0.0259	SMOC2	0.142857
GO:0048007	antigen processing and presentation, exogenous lipid antigen via MHC class Ib+B46:B63	7	1	0.03	0.0259	0.0259	CD1B	0.142857
GO:0048290	isotype switching to IgA isotypes	7	1	0.03	0.0259	0.0259	CCR6	0.142857
GO:1900748	positive regulation of vascular endothelial growth factor signaling pathway	7	1	0.03	0.0259	0.0259	SMOC2	0.142857
GO:1904684	negative regulation of metalloendopeptidase activity	7	1	0.03	0.0259	0.0259	RECK	0.142857
GO:2000210	positive regulation of anoikis	7	1	0.03	0.0259	0.0259	PTRH2	0.142857
GO:2001027	negative regulation of endothelial cell chemotaxis	7	1	0.03	0.0259	0.0259	THBS1	0.142857
GO:0072511	divalent inorganic cation transport	465	2	1.74	0.5217	0.0262	ANO6 ATP7B	0.00430108
GO:0000056	ribosomal small subunit export from nucleus	8	1	0.03	0.0295	0.0295	RPS15	0.125
GO:0001955	blood vessel maturation	8	1	0.03	0.0295	0.0295	RECK	0.125
GO:0002578	negative regulation of antigen processing and presentation	8	1	0.03	0.0295	0.0295	THBS1	0.125
GO:0002604	regulation of dendritic cell antigen processing and presentation	8	1	0.03	0.0295	0.0295	THBS1	0.125
GO:0002634	regulation of germinal center formation	8	1	0.03	0.0295	0.0295	PKN1	0.125
GO:0051256	mitotic spindle midzone assembly	8	1	0.03	0.0295	0.0295	RACGAP1	0.125
GO:1902389	ceramide 1-phosphate transport	8	1	0.03	0.0295	0.0295	PLEKHA8P1	0.125
GO:1903764	regulation of potassium ion export across plasma membrane	8	1	0.03	0.0295	0.0295	ANO6	0.125
GO:0032754	positive regulation of interleukin-5 production	9	1	0.03	0.0331	0.0331	PRKCZ	0.111111
GO:0051918	negative regulation of fibrinolysis	9	1	0.03	0.0331	0.0331	THBS1	0.111111
GO:0060539	diaphragm development	9	1	0.03	0.0331	0.0331	BASP1	0.111111
GO:0060907	positive regulation of macrophage cytokine production	9	1	0.03	0.0331	0.0331	SPON2	0.111111
GO:0098696	regulation of neurotransmitter receptor localization to postsynaptic specialization membrane	9	1	0.03	0.0331	0.0331	PRKCZ	0.111111
GO:0007084	mitotic nuclear envelope reassembly	10	1	0.04	0.0367	0.0367	PPP2R2A	0.1
GO:0010269	response to selenium ion	10	1	0.04	0.0367	0.0367	MIEN1	0.1
GO:0010749	regulation of nitric oxide mediated signal transduction	10	1	0.04	0.0367	0.0367	THBS1	0.1
GO:0036500	ATF6-mediated unfolded protein response	10	1	0.04	0.0367	0.0367	ATF6B	0.1
GO:0006890	retrograde vesicle-mediated transport, Golgi to endoplasmic reticulum	84	2	0.31	0.0394	0.0394	RACGAP1 STX18	0.0238095
GO:0019852	L-ascorbic acid metabolic process	11	1	0.04	0.0403	0.0403	GSTO2	0.0909091
GO:0032060	bleb assembly	11	1	0.04	0.0403	0.0403	ANO6	0.0909091
GO:0032736	positive regulation of interleukin-13 production	11	1	0.04	0.0403	0.0403	PRKCZ	0.0909091
GO:0048853	forebrain morphogenesis	11	1	0.04	0.0403	0.0403	OTX1	0.0909091
GO:0060081	membrane hyperpolarization	11	1	0.04	0.0403	0.0403	PRKCZ	0.0909091
GO:0072711	cellular response to hydroxyurea	11	1	0.04	0.0403	0.0403	NSMCE3	0.0909091
GO:1902093	positive regulation of flagellated sperm motility	11	1	0.04	0.0403	0.0403	CCR6	0.0909091
GO:1990440	positive regulation of transcription from RNA polymerase II promoter in response to endoplasmic reticulum stress	11	1	0.04	0.0403	0.0403	ATF6B	0.0909091
GO:0008228	opsonization	12	1	0.04	0.0439	0.0439	SPON2	0.0833333
GO:0021889	olfactory bulb interneuron differentiation	12	1	0.04	0.0439	0.0439	UNCX	0.0833333
GO:0035563	positive regulation of chromatin binding	12	1	0.04	0.0439	0.0439	EBF2	0.0833333
GO:0035630	bone mineralization involved in bone maturation	12	1	0.04	0.0439	0.0439	ANO6	0.0833333
GO:0060856	establishment of blood-brain barrier	12	1	0.04	0.0439	0.0439	RECK	0.0833333
GO:0006607	NLS-bearing protein import into nucleus	13	1	0.05	0.0475	0.0475	KPNA6	0.0769231
GO:0048266	behavioral response to pain	13	1	0.05	0.0475	0.0475	THBS1	0.0769231
GO:0051988	regulation of attachment of spindle microtubules to kinetochore	13	1	0.05	0.0475	0.0475	RACGAP1	0.0769231
GO:0060100	positive regulation of phagocytosis, engulfment	13	1	0.05	0.0475	0.0475	ANO6	0.0769231
GO:0072216	positive regulation of metanephros develment	13	1	0.05	0.0475	0.0475	BASP1	0.0769231
GO:1900102	negative regulation of endoplasmic reticulum unfolded protein response	13	1	0.05	0.0475	0.0475	ATF6B	0.0769231
GO:1902476	chloride transmembrane transport	95	2	0.35	0.0491	0.0491	ANO6 ANO10	0.0210526

## Sheet: TopGO_HD_hyper_FigS2B
GO.ID	Term	Annotated	Significant	Expected	classicFisher	weight01Fisher	common	Enrichment
GO:0035470	positive regulation of vascular wound healing	5	1	0	0.00444	0.0044	SMOC2	0.2
GO:0048006	antigen processing and presentation, endogenous lipid antigen via MHC class Ib	5	1	0	0.00444	0.0044	CD1B	0.2
GO:0072679	thymocyte migration	5	1	0	0.00444	0.0044	CCR6	0.2
GO:0031584	activation of phospholipase D activity	6	1	0.01	0.00532	0.0053	PRKCZ	0.166667
GO:0043152	induction of bacterial agglutination	6	1	0.01	0.00532	0.0053	SPON2	0.166667
GO:0086073	bundle of His cell-Purkinje myocyte adhesion involved in cell communication	6	1	0.01	0.00532	0.0053	CTNNA3	0.166667
GO:2000510	positive regulation of dendritic cell chemotaxis	6	1	0.01	0.00532	0.0053	CCR6	0.166667
GO:2000553	positive regulation of T-helper 2 cell cytokine production	6	1	0.01	0.00532	0.0053	PRKCZ	0.166667
GO:0035405	histone-threonine phosphorylation	7	1	0.01	0.00621	0.0062	PKN1	0.142857
GO:0045630	positive regulation of T-helper 2 cell differentiation	7	1	0.01	0.00621	0.0062	PRKCZ	0.142857
GO:0045743	positive regulation of fibroblast growth factor receptor signaling pathway	7	1	0.01	0.00621	0.0062	SMOC2	0.142857
GO:0048007	antigen processing and presentation, exogenous lipid antigen via MHC class Ib	7	1	0.01	0.00621	0.0062	CD1B	0.142857
GO:0048290	isotype switching to IgA isotypes	7	1	0.01	0.00621	0.0062	CCR6	0.142857
GO:1900748	positive regulation of vascular endothelial growth factor signaling pathway	7	1	0.01	0.00621	0.0062	SMOC2	0.142857
GO:0002634	regulation of germinal center formation	8	1	0.01	0.00709	0.0071	PKN1	0.125
GO:0032754	positive regulation of interleukin-5 production	9	1	0.01	0.00798	0.008	PRKCZ	0.111111
GO:0060907	positive regulation of macrophage cytokine production	9	1	0.01	0.00798	0.008	SPON2	0.111111
GO:0098696	regulation of neurotransmitter receptor localization to postsynaptic specialization membrane	9	1	0.01	0.00798	0.008	PRKCZ	0.111111
GO:0032736	positive regulation of interleukin-13 production	11	1	0.01	0.00974	0.0097	PRKCZ	0.0909091
GO:0060081	membrane hyperpolarization	11	1	0.01	0.00974	0.0097	PRKCZ	0.0909091
GO:1902093	positive regulation of flagellated sperm motility	11	1	0.01	0.00974	0.0097	CCR6	0.0909091
GO:0008228	opsonization	12	1	0.01	0.01062	0.0106	SPON2	0.0833333
GO:0030889	negative regulation of B cell proliferation	15	1	0.01	0.01326	0.0133	PKN1	0.0666667
GO:2001028	positive regulation of endothelial cell chemotaxis	15	1	0.01	0.01326	0.0133	SMOC2	0.0666667
GO:0010631	epithelial cell migration	340	3	0.3	0.00309	0.0133	PKN1 CCR6 SMOC2	0.00882353
GO:0002523	leukocyte migration involved in inflammatory response	16	1	0.01	0.01414	0.0141	CCR6	0.0625
GO:0035855	megakaryocyte development	17	1	0.02	0.01502	0.015	MEIS1	0.0588235
GO:0098911	regulation of ventricular cardiac muscle cell action potential	18	1	0.02	0.0159	0.0159	CTNNA3	0.0555556
GO:0060044	negative regulation of cardiac muscle cell proliferation	19	1	0.02	0.01677	0.0168	MEIS1	0.0526316
GO:0060216	definitive hemopoiesis	21	1	0.02	0.01852	0.0185	MEIS1	0.047619
GO:0071157	negative regulation of cell cycle arrest	21	1	0.02	0.01852	0.0185	HMGN5	0.047619
GO:0002089	lens morphogenesis in camera-type eye	22	1	0.02	0.0194	0.0194	MEIS1	0.0454545
GO:0046628	positive regulation of insulin receptor signaling pathway	22	1	0.02	0.0194	0.0194	PRKCZ	0.0454545
GO:0032753	positive regulation of interleukin-4 proudction	23	1	0.02	0.02027	0.0203	PRKCZ	0.0434783
GO:2000145	regulation of cell motility	996	3	0.89	0.05485	0.0219	PKN1 CCR6 SMOC2	0.00301205
GO:0001783	B cell apoptotic process	25	1	0.02	0.02201	0.022	PKN1	0.04
GO:0048240	sperm capacitation	25	1	0.02	0.02201	0.022	CCR6	0.04
GO:0001916	positive regulation of T cell mediated cytotoxicity	27	1	0.02	0.02375	0.0238	CD1B	0.037037
GO:0006972	hyperosmotic response	27	1	0.02	0.02375	0.0238	PKN1	0.037037
GO:0072659	protein localization to plasma membrane	275	2	0.24	0.02418	0.0242	PRKCZ KCNB2	0.00727273
GO:0001782	B cell homeostasis	28	1	0.02	0.02462	0.0246	PKN1	0.0357143
GO:2000463	positive regulation of excitatory postsynaptic potential	28	1	0.02	0.02462	0.0246	PRKCZ	0.0357143
GO:0018105	peptidyl-serine phosphorylation	288	2	0.26	0.02635	0.0263	PRKCZ PKN1	0.00694444
GO:0050832	defense response to fungus	32	1	0.03	0.02809	0.0281	SPON2	0.03125
GO:0070528	protein kinase C signaling	32	1	0.03	0.02809	0.0281	PRKCZ	0.03125
GO:0032148	activation of protein kinase B activity	33	1	0.03	0.02896	0.029	PRKCZ	0.030303
GO:0046627	negative regulation of insulin receptor signaling pathway	33	1	0.03	0.02896	0.029	PRKCZ	0.030303
GO:0048536	spleen development	33	1	0.03	0.02896	0.029	PKN1	0.030303
GO:0007616	long-term memory	34	1	0.03	0.02983	0.0298	PRKCZ	0.0294118
GO:0007190	activation of adenylate cyclase activity	36	1	0.03	0.03155	0.0316	VIPR2	0.0277778
GO:0032733	positive regulation of interleukin-10 production	36	1	0.03	0.03155	0.0316	PRKCZ	0.0277778
GO:0007257	activation of JUN kinase activity	38	1	0.03	0.03328	0.0333	PKN1	0.0263158
GO:0086091	regulation of heart rate by cardiac conduction	38	1	0.03	0.03328	0.0333	CTNNA3	0.0263158
GO:2000404	regulation of T cell migration	40	1	0.04	0.035	0.035	CCR6	0.025
GO:0010634	positive regulation of epithelial cell migration	164	2	0.15	0.00908	0.0354	CCR6 SMOC2	0.0121951
GO:0042572	retinol metabolic process	43	1	0.04	0.03758	0.0376	RDH16	0.0232558
GO:0006953	acute-phase response	44	1	0.04	0.03844	0.0384	IL22	0.0227273
GO:0002448	mast cell mediated immunity	47	1	0.04	0.04101	0.041	SPON2	0.0212766
GO:0006968	cellular defense response	48	1	0.04	0.04186	0.0419	CCR6	0.0208333
GO:0032760	positive regulation of tumor necrosis factor production	48	1	0.04	0.04186	0.0419	SPON2	0.0208333
GO:0047496	vesicle transport along microtubule	48	1	0.04	0.04186	0.0419	PRKCZ	0.0208333
GO:0008284	positive regulation of cell population proliferation	914	3	0.81	0.04429	0.0443	PRKCZ MEIS1 HMGN5	0.00328228
GO:0001954	positive regulation of cell-matrix adhesion	54	1	0.05	0.04698	0.047	PRKCZ	0.0185185
GO:0050732	negative regulation of peptidyl-tyrosine phosphorylation	54	1	0.05	0.04698	0.047	PRKCZ	0.0185185

## Sheet: TopGO_HD_hypo_FigS2B
GO.ID	Term	Annotated	Significant	Expected	classicFisher	weight01Fisher	common	Enrichment
GO:2000353	positive regulation of endothelial cell apoptotic process	23	2	0.07	0.0019	0.0019	ANO6 THBS1	0.0869565
GO:0045765	regulation of angiogenesis	365	3	1.04	0.0853	0.0025	THBS1 FKBPL RECK	0.00821918
GO:0000184	nuclear-transcribed mRNA catabolic process, nonsense-mediated decay	118	3	0.34	0.0046	0.0046	RPL27 RPS15 PPP2R2A	0.0254237
GO:0007566	embryo implantation	54	2	0.15	0.0103	0.0103	VMP1 RECK	0.037037
GO:0002580	regulation of antigen processing and presentation of peptide or polysaccharide antigen via MHC class II	5	1	0.01	0.0141	0.0141	THBS1	0.2
GO:0006104	succinyl-CoA metabolic process	5	1	0.01	0.0141	0.0141	SUCLA2	0.2
GO:0007356	thorax and anterior abdomen determination	5	1	0.01	0.0141	0.0141	BASP1	0.2
GO:0009217	purine deoxyribonucleoside triphosphate catabolic process	5	1	0.01	0.0141	0.0141	NUDT15	0.2
GO:0010746	regulation of long-chain fatty acid import across plasma membrane	5	1	0.01	0.0141	0.0141	THBS1	0.2
GO:0035509	negative regulation of myosin-light-chain-phosphatase activity	5	1	0.01	0.0141	0.0141	IKBKB	0.2
GO:0042262	DNA protection	5	1	0.01	0.0141	0.0141	NUDT15	0.2
GO:0045794	negative regulation of cell volume	5	1	0.01	0.0141	0.0141	ANO6	0.2
GO:0061590	calcium activated phosphatidylcholine scrambling	5	1	0.01	0.0141	0.0141	ANO6	0.2
GO:0061591	calcium activated galactosylceramide scrambling	5	1	0.01	0.0141	0.0141	ANO6	0.2
GO:0090158	endoplasmic reticulum membrane organization	5	1	0.01	0.0141	0.0141	STX18	0.2
GO:0000915	actomyosin contractile ring assembly	6	1	0.02	0.017	0.017	RACGAP1	0.166667
GO:0006105	succinate metabolic process	6	1	0.02	0.017	0.017	SUCLA2	0.166667
GO:0009155	purine deoxyribonucleotide catabolic process	6	1	0.02	0.017	0.017	NUDT15	0.166667
GO:0010754	negative regulation of cGMP-mediated signaling	6	1	0.02	0.017	0.017	THBS1	0.166667
GO:0010757	negative regulation of plasminogen activation	6	1	0.02	0.017	0.017	THBS1	0.166667
GO:0015677	copper ion import	6	1	0.02	0.017	0.017	ATP7B	0.166667
GO:0035434	copper ion transmembrane transport	6	1	0.02	0.017	0.017	ATP7B	0.166667
GO:0035502	metanephric part of ureteric bud development	6	1	0.02	0.017	0.017	BASP1	0.166667
GO:0035726	common myeloid progenitor cell proliferation	6	1	0.02	0.017	0.017	UNCX	0.166667
GO:0061668	mitochondrial ribosome assembly	6	1	0.02	0.017	0.017	MTERF3	0.166667
GO:0070257	positive regulation of mucus secretion	6	1	0.02	0.017	0.017	SYTL2	0.166667
GO:2000192	negative regulation of fatty acid transport	6	1	0.02	0.017	0.017	THBS1	0.166667
GO:0032914	positive regulation of transforming growth factor beta1 production	7	1	0.02	0.0198	0.0198	THBS1	0.142857
GO:1904684	negative regulation of metalloendopeptidase activity	7	1	0.02	0.0198	0.0198	RECK	0.142857
GO:2000210	positive regulation of anoikis	7	1	0.02	0.0198	0.0198	PTRH2	0.142857
GO:2001027	negative regulation of endothelial cell chemotaxis	7	1	0.02	0.0198	0.0198	THBS1	0.142857
GO:0072511	divalent inorganic cation transport	465	2	1.32	0.3831	0.0199	ANO6 ATP7B	0.00430108
GO:0000056	ribosomal small subunit export from nucleus	8	1	0.02	0.0225	0.0225	RPS15	0.125
GO:0001955	blood vessel maturation	8	1	0.02	0.0225	0.0225	RECK	0.125
GO:0002578	negative regulation of antigen processing and presentation	8	1	0.02	0.0225	0.0225	THBS1	0.125
GO:0002604	regulation of dendritic cell antigen processing and presentation	8	1	0.02	0.0225	0.0225	THBS1	0.125
GO:0051256	mitotic spindle midzone assembly	8	1	0.02	0.0225	0.0225	RACGAP1	0.125
GO:1902389	ceramide 1-phosphate transport	8	1	0.02	0.0225	0.0225	PLEKHA8P1	0.125
GO:1903764	regulation of potassium ion export across plasma membrane	8	1	0.02	0.0225	0.0225	ANO6	0.125
GO:0006890	retrograde vesicle-mediated transport, Golgi to endoplasmic reticulum	84	2	0.24	0.0238	0.0238	RACGAP1 STX18	0.0238095
GO:0006364	rRNA processing	222	3	0.63	0.0252	0.0252	UTP14C RPL27 RPS15	0.0135135
GO:0051918	negative regulation of fibrinolysis	9	1	0.03	0.0253	0.0253	THBS1	0.111111
GO:0060539	diaphragm development	9	1	0.03	0.0253	0.0253	BASP1	0.111111
GO:0007084	mitotic nuclear envelope reassembly	10	1	0.03	0.0281	0.0281	PPP2R2A	0.1
GO:0010269	response to selenium ion	10	1	0.03	0.0281	0.0281	MIEN1	0.1
GO:0010749	regulation of nitric oxide mediated signal transduction	10	1	0.03	0.0281	0.0281	THBS1	0.1
GO:0036500	ATF6-mediated unfolded protein response	10	1	0.03	0.0281	0.0281	ATF6B	0.1
GO:0006886	intracellular protein transport	1123	7	3.2	0.0384	0.0285	KPNA6 SYTL2 RPL27 APPBP2 RPS15 STX18 TRIM23	0.0062333
GO:1902476	chloride transmembrane transport	95	2	0.27	0.0299	0.0299	ANO6 ANO10	0.0210526
GO:0006614	SRP-dependent cotranslational protein targeting to membrane	96	2	0.27	0.0305	0.0305	RPL27 RPS15	0.0208333
GO:0019852	L-ascorbic acid metabolic process	11	1	0.03	0.0309	0.0309	GSTO2	0.0909091
GO:0032060	bleb assembly	11	1	0.03	0.0309	0.0309	ANO6	0.0909091
GO:0048853	forebrain morphogenesis	11	1	0.03	0.0309	0.0309	OTX1	0.0909091
GO:0072711	cellular response to hydroxyurea	11	1	0.03	0.0309	0.0309	NSMCE3	0.0909091
GO:1990440	positive regulation of transcription from RNA polymerase II promoter in response to endoplasmic reticulum stress	11	1	0.03	0.0309	0.0309	ATF6B	0.0909091
GO:0021889	olfactory bulb interneuron differentiation	12	1	0.03	0.0336	0.0336	UNCX	0.0833333
GO:0035563	positive regulation of chromatin binding	12	1	0.03	0.0336	0.0336	EBF2	0.0833333
GO:0035630	bone mineralization involved in bone maturation	12	1	0.03	0.0336	0.0336	ANO6	0.0833333
GO:0060856	establishment of blood-brain barrier	12	1	0.03	0.0336	0.0336	RECK	0.0833333
GO:0006607	NLS-bearing protein import into nucleus	13	1	0.04	0.0364	0.0364	KPNA6	0.0769231
GO:0048266	behavioral response to pain	13	1	0.04	0.0364	0.0364	THBS1	0.0769231
GO:0051988	regulation of attachment of spindle microtubules to kinetochore	13	1	0.04	0.0364	0.0364	RACGAP1	0.0769231
GO:0060100	positive regulation of phagocytosis, engulfment	13	1	0.04	0.0364	0.0364	ANO6	0.0769231
GO:0072216	positive regulation of metanephros develment	13	1	0.04	0.0364	0.0364	BASP1	0.0769231
GO:1900102	negative regulation of endoplasmic reticulum unfolded protein response	13	1	0.04	0.0364	0.0364	ATF6B	0.0769231
GO:1901889	negative regulation of cell junction assembly	32	2	0.09	0.0037	0.0384	THBS1 IKBKB	0.0625
GO:0006878	cellular copper ion homeostasis	14	1	0.04	0.0391	0.0391	ATP7B	0.0714286
GO:0010763	positive regulation of fibroblast migration	14	1	0.04	0.0391	0.0391	THBS1	0.0714286
GO:1903960	negative regulation of anion transmembrane transport	14	1	0.04	0.0391	0.0391	THBS1	0.0714286
GO:0043547	positive regulation of GTPase activity	367	4	1.04	0.0202	0.0405	ARHGEF12 RACGAP1 ARHGEF10 PREX2	0.0108992
GO:0072075	metanephric mesenchyme development	15	1	0.04	0.0419	0.0419	BASP1	0.0666667
GO:1902043	positive regulation of extrinsic apoptotic signaling pathway via death domain receptors	15	1	0.04	0.0419	0.0419	THBS1	0.0666667
GO:1903140	regulation of establishment of endothelial barrier	15	1	0.04	0.0419	0.0419	IKBKB	0.0666667
GO:0051056	regulation of small GTPase mediated signal transduction	315	4	0.9	0.0122	0.0433	TRIM67 ARHGEF12 RACGAP1 ARHGEF10	0.0126984
GO:0032695	negative regulation of interleukin-12 production	16	1	0.05	0.0446	0.0446	THBS1	0.0625
GO:0045721	negative regulation of gluconeogenesis	16	1	0.05	0.0446	0.0446	CLK2	0.0625
GO:0060628	regulation of ER to Golgi vesicle-mediated transport	16	1	0.05	0.0446	0.0446	STX18	0.0625
GO:1903358	regulation of Golgi organization	16	1	0.05	0.0446	0.0446	STX18	0.0625
GO:0030194	positive regulation of blood coagulation	26	2	0.07	0.0025	0.0464	ANO6 THBS1	0.0769231
GO:0008272	sulfate transport	17	1	0.05	0.0473	0.0473	RACGAP1	0.0588235
GO:0072112	glomerular visceral epithelial cell differentiation	17	1	0.05	0.0473	0.0473	BASP1	0.0588235
GO:2000811	negative regulation of anoikis	17	1	0.05	0.0473	0.0473	PTRH2	0.0588235
GO:0043652	engulfment of apoptotic cell	18	1	0.05	0.05	0.05	THBS1	0.0555556
GO:0051895	negative regulation of focal adhesion assembly	18	1	0.05	0.05	0.05	THBS1	0.0555556
GO:0071786	endoplasmic reticulum tubular network organization	18	1	0.05	0.05	0.05	REEP1	0.0555556
GO:0090026	positive regulation of monocyte chemotaxis	18	1	0.05	0.05	0.05	ANO6	0.0555556

## Sheet: TopGO_TC_all_FigS2C
GO.ID	Term	Annotated	Significant	Expected	classicFisher	weight01Fisher	common	Enrichment
GO:0010757	negative regulation of plasminogen activation	6	3	0.17	0.00043	0.00043	THBS1 SERPINE2 SERPINE1	0.5
GO:0007270	neuron-neuron synaptic transmission	8	3	0.23	0.00116	0.00116	DLGAP2 PTEN TMOD2	0.375
GO:0031017	exocrine pancreas development	8	3	0.23	0.00116	0.00116	INSR IGF2 PDX1	0.375
GO:0048382	mesendoderm development	8	3	0.23	0.00116	0.00116	SSBP3 FGF8 EOMES	0.375
GO:0046949	fatty-acyl-CoA biosynthetic process	31	4	0.88	0.01117	0.00417	PPT2 ACSF3 GCDH HSD17B8	0.129032
GO:0006367	transcription initiation from RNA polymerase II promoter	184	12	5.25	0.00662	0.00662	RARA GTF2A1L MAML3 NR5A2 NRBF2 PTEN POLR2L CCND1 NR4A1 SNW1 NR2F1 RXRB	0.0652174
GO:0060008	Sertoli cell differentiation	20	3	0.57	0.01831	0.00765	RARA FLNA TCF21	0.15
GO:0042713	sperm ejaculation	5	2	0.14	0.00766	0.00766	OXT SLC6A4	0.4
GO:0045053	protein retention in Golgi apparatus	5	2	0.14	0.00766	0.00766	VPS13D SORL1	0.4
GO:0048566	embryonic digestive tract development	33	4	0.94	0.01389	0.0081	GLI2 SALL1 VPS52 TCF21	0.121212
GO:1902187	negative regulation of viral release from host cell	15	3	0.43	0.00812	0.00812	PML TRIM15 TRIM25	0.2
GO:0048384	retinoic acid receptor signaling pathway	33	5	0.94	0.00227	0.0097	PML RARA PRAME SNW1 RXRB	0.151515
GO:0014067	negative regulation of phosphatidylinositol-3 kinase signaling	16	3	0.46	0.00979	0.00979	PTEN SERPINE2 PIK3IP1	0.1875
GO:0030511	positive regulation of transforming growth factor beta receptor signaling pathway	30	4	0.86	0.00995	0.00995	HIPK2 SNW1 THBS1 NPNT	0.133333
GO:0052548	regulation of endopeptidase activity	399	15	11.38	0.16927	0.0112	ATP13A2 ITIH5 PML NGFR NDUFA13 SORL1 GAPDH DIABLO PSME2 PSMA3 THBS1 PSENEN SERPINE2 PSMB9 SERPINE1	0.037594
GO:0060831	smoothened signaling pathway involved in dorsal/ventral neural tube patterning	14	3	0.4	0.00664	0.01125	GLI2 MKS1 IFT122	0.214286
GO:0097107	postsynaptic density assembly	18	3	0.51	0.01367	0.01125	LRFN1 PTEN SHANK3	0.166667
GO:0009838	abscission	6	2	0.17	0.01128	0.01128	SPART VPS4A	0.333333
GO:0010754	negative regulation of cGMP-mediated signaling	6	2	0.17	0.01128	0.01128	PDE11A THBS1	0.333333
GO:0061044	negative regulation of vascular wound healing	6	2	0.17	0.01128	0.01128	ALOX5 SERPINE1	0.333333
GO:1902396	protein localization to bicellular tight junction	6	2	0.17	0.01128	0.01128	FLNA ACTG1	0.333333
GO:2000535	regulation of entry of bacterium into host cell	6	2	0.17	0.01128	0.01128	FUCA2 CAV1	0.333333
GO:0031571	mitotic G1 DNA damage checkpoint	63	3	1.8	0.26753	0.01131	PML CCND1 RFWD3	0.047619
GO:0048754	branching morphogenesis of an epithelial tube	151	11	4.31	0.00405	0.01136	FOXA1 PML GLI2 GDF2 FGF8 SALL1 FOXC2 MKS1 NPNT EGF TCF21	0.0728477
GO:0009048	dosage compensation by inactivation of X chromosome	17	3	0.48	0.01164	0.01164	BRCA1 LRIF1 RBM15B	0.176471
GO:0035176	social behavior	49	5	1.4	0.01256	0.01256	NRXN3 OXT PTEN SLC6A4 SHANK3	0.102041
GO:0006337	nucleosome disassembly	18	3	0.51	0.01367	0.01367	NFE2 H2AW SMARCD2	0.166667
GO:0006349	regulation of gene expression by genomic imprinting	18	3	0.51	0.01367	0.01367	KCNQ1 BRCA1 IGF2	0.166667
GO:0051571	positive regulation of histone H3-K4 methylation	18	3	0.51	0.01367	0.01367	BRCA1 SNW1 WDR61	0.166667
GO:0072359	circulatory system development	1141	41	32.54	0.07469	0.01506	ADGRB2 S1PR1 KCNQ1 PML NXN KDM6B RARA BRCA1 NGFR INSR YJEFN3 PPP1R13L GLI2 OXT LEMD2 HIPK2 ALOX5 GDF2 PTEN FGF8 NR4A1 YY1 THBS1 JMJD8 SALL1 FOXC2 MKS1 ACTG1 NFATC1 EOMES IFT122 CCDC39 AIMP1 EGF SLIT3 MAPK14 TCF21 AHI1 HOXA1 SERPINE1 CAV1	0.0359334
GO:0031056	regulation of histone modification	147	8	4.19	0.05981	0.01537	RPS6KA4 BRCA1 GFI1 PARG IGF2 SNW1 WDR61 TADA2B	0.0544218
GO:0035767	endothelial cell chemotaxis	31	3	0.88	0.05746	0.01548	PLEKHG5 NR4A1 THBS1	0.0967742
GO:0015871	choline transport	7	2	0.2	0.0155	0.0155	SLC44A2 SLC44A4	0.285714
GO:0021910	smoothened signaling pathway involved in ventral spinal cord patterning	7	2	0.2	0.0155	0.0155	GLI2 IFT122	0.285714
GO:0030578	PML body organization	7	2	0.2	0.0155	0.0155	PML HIPK2	0.285714
GO:0070100	negative regulation of chemokine-mediated signaling pathway	7	2	0.2	0.0155	0.0155	SLIT3 RNF113A	0.285714
GO:0098914	membrane repolarization during atrial cardiac muscle cell action potential	7	2	0.2	0.0155	0.0155	KCNQ1 FLNA	0.285714
GO:0051443	positive regulation of ubiquitin-protein transferase activity	33	5	0.94	0.00227	0.01576	MAGEC2 BMI1 MASTL PTEN STUB1	0.151515
GO:0051321	meiotic cell cycle	248	10	7.07	0.17249	0.01732	SYCE1 TERB1 INSR AURKC BOLL STRA8 MASTL TUBGCP2 MSH6 SLC26A8	0.0403226
GO:0006333	chromatin assembly or disassembly	199	11	5.67	0.02778	0.01999	H3-4 NFE2 CENPL H2BU1 H2AW HIRIP3 CHD3 SMARCD2 H4C5 H2BC10 H3C8	0.0552764
GO:0008406	gonad development	210	10	5.99	0.07888	0.0201	RARA INSR FLNA NCOA4 FGF8 CCND1 SALL1 SLIT3 TCF21 ZP3	0.047619
GO:0008216	spermidine metabolic process	8	2	0.23	0.02028	0.02028	PAOX HDAC10	0.25
GO:0060179	male mating behavior	8	2	0.23	0.02028	0.02028	OXT PTEN	0.25
GO:0060372	regulation of atrial cardiac muscle cell membrane repolarization	8	2	0.23	0.02028	0.02028	KCNQ1 FLNA	0.25
GO:1902966	positive regulation of protein localization to early endosome	8	2	0.23	0.02028	0.02028	SORL1 EGF	0.25
GO:0006622	protein targeting to lysosome	21	3	0.6	0.02092	0.02092	NCOA4 SORL1 VPS4A	0.142857
GO:0043627	response to estrogen	73	7	2.08	0.00473	0.02267	RARA BRCA1 SLC34A2 NCOA4 CCND1 TRIM25 CAV1	0.0958904
GO:0051276	chromosome organization	1202	43	34.28	0.07303	0.02285	WRAP73 UBE2U H3-4 SYCE1 KCNQ1OT1 RPS6KA4 NFE2 FOXA1 PML TERB1 KDM6B BRCA1 TSSK6 AURKC GFI1 CCT3 CENPL H2BU1 H2AW PRKCQ BMI1 PARG SUPV3L1 NPM3 IGF2 SNW1 YY1 WDR61 INO80E HIRIP3 VPS4A RFWD3 CHD3 SMARCD2 GEN1 SMC6 KAT14 HDAC10 TADA2B PELO H4C5 H2BC10 H3C8	0.0357737
GO:0010499	proteasomal ubiquitin-independent protein catabolic process	22	3	0.63	0.02373	0.02373	PSMA3 PSMB10 PSMB9	0.136364
GO:0035050	embryonic heart tube development	78	6	2.22	0.02384	0.02538	FGF8 FOXC2 EOMES IFT122 CCDC39 AHI1	0.0769231
GO:0030917	midbrain-hindbrain boundary development	9	2	0.26	0.02558	0.02558	SSBP3 FGF8	0.222222
GO:0042473	outer ear morphogenesis	9	2	0.26	0.02558	0.02558	SALL1 HOXA1	0.222222
GO:0048702	embryonic neurocranium morphogenesis	9	2	0.26	0.02558	0.02558	FGF8 HOXA1	0.222222
GO:0051918	negative regulation of fibrinolysis	9	2	0.26	0.02558	0.02558	THBS1 SERPINE1	0.222222
GO:0032526	response to retinoic acid	107	8	3.05	0.0115	0.0262	RARA NDUFA13 OXT STRA8 CLK2 SNW1 SLC6A4 RXRB	0.0747664
GO:0048854	brain morphogenesis	34	5	0.97	0.0026	0.02648	PTEN FGF8 SLC6A4 SHANK3 FZD3	0.147059
GO:0032753	positive regulation of interleukin-4 production	23	3	0.66	0.02672	0.02672	RARA PRKCQ ZP3	0.130435
GO:0072175	epithelial tube formation	132	6	3.76	0.17583	0.02844	RARA FGF8 MKS1 IFT122 PODXL FZD3	0.0454545
GO:1903533	regulation of protein targeting	79	4	2.25	0.18858	0.02847	NUCB1 ATG13 RNF31 INPP5K	0.0506329
GO:1901526	positive regulation of mitophagy	11	2	0.31	0.03764	0.02847	CDC37 VPS13D	0.181818
GO:0002293	alpha-beta T cell differentiation involved in immune response	59	3	1.68	0.23677	0.0285	RARA RELB EOMES	0.0508475
GO:2000116	regulation of cysteine-type endopeptidase activity	231	6	6.59	0.64837	0.02861	PML NGFR NDUFA13 DIABLO THBS1 PSMB9	0.025974
GO:0042733	embryonic digit morphogenesis	61	5	1.74	0.02976	0.02976	GLI2 ALX4 SALL1 MKS1 IFT122	0.0819672
GO:0002092	positive regulation of receptor internalization	24	3	0.68	0.02991	0.02991	INSR EGF AHI1	0.125
GO:0007084	mitotic nuclear envelope reassembly	10	2	0.29	0.03138	0.03138	EMD ANKLE2	0.2
GO:0021932	hindbrain radial glia guided cell migration	10	2	0.29	0.03138	0.03138	FLNA DAB1	0.2
GO:0010972	negative regulation of G2/M transition of mitotic cell cycle	94	6	2.68	0.05204	0.03161	BRCA1 PSME2 PSMA3 PSMB10 VPS4A PSMB9	0.0638298
GO:0071356	cellular response to tumor necrosis factor	273	13	7.79	0.04996	0.03303	TNFRSF25 BRCA1 AKAP12 RNF31 PSME2 PSMA3 THBS1 PSMB10 INPP5K NPNT PSMB9 MAPK14 GSDME	0.047619
GO:0043113	receptor clustering	56	6	1.6	0.00507	0.03323	GLRB FLNA SHANK3 IFT122 SYNGAP1 SSNA1	0.107143
GO:0010842	retina layer formation	25	3	0.71	0.03329	0.03329	SDK1 HIPK2 AHI1	0.12
GO:0030850	prostate gland development	48	5	1.37	0.01154	0.03737	FOXA1 RARA GLI2 PTEN FKBP4	0.104167
GO:0031076	embryonic camera-type eye development	39	4	1.11	0.02444	0.03747	RARA PPP1R13L HIPK2 IFT122	0.102564
GO:0031915	positive regulation of synaptic plasticity	11	2	0.31	0.03764	0.03764	UNC13A ANAPC2	0.181818
GO:0048853	forebrain morphogenesis	11	2	0.31	0.03764	0.03764	PTEN FGF8	0.181818
GO:0072015	glomerular visceral epithelial cell development	11	2	0.31	0.03764	0.03764	LAMB2 PODXL	0.181818
GO:0010608	posttranscriptional regulation of gene expression	1021	26	29.12	0.7542	0.03838	MIR1237 MEG3 RARA CDC37 BOLL LL22NC03-63E9.3 MIR1275 MIR335 PLEKHN1 POLR2L GAPDH IPO8 PSME2 SAMD4A PSMA3 MIR432 MIR136 THBS1 PSMB10 CIRBP FASTKD5 H4C5 H3C8 PSMB9 MAPK14 CAV1	0.0254652
GO:0006814	sodium ion transport	239	9	6.82	0.2439	0.03893	SLC34A2 SLC10A7 SLC6A8 COMMD3 COMMD9 SLC6A4 SLC38A10 SERPINE2 SLC9A3	0.0376569
GO:0010468	regulation of gene expression	5011	158	142.9	0.07066	0.03947	ATP13A2 OPRD1 S1PR1 ZNF697 ATOH7 KCNQ1OT1 KCNQ1 MIR1237 RPS6KA4 FOXR1 NFE2 FOXA1 MEG3 PLD4 PML ZNF774 ZNF205 ZNF768 KDM6B RARA BRCA1 NGFR INSR ZGLP1 CDC37 NDUFA13 ZNF576 RELB PPP1R13L ZNF784 ZIM2 GLI2 BOLL LL22NC03-63E9.3 PRAME MORC1 ZNF732 MAML3 TRIM60 RNF39 TRIM10 TRIM15 MIR1275 DPPA5 MIR335 STRA8 HIPK2 ZNF467 REPIN1 ZFHX4 ZNF517 APBA1 FLNA PLEKHN1 MRTO4 SSBP3 GFI1 LRIF1 CLK2 NR5A2 CD46 H2AW PR…	0.0315306
GO:0007628	adult walking behavior	27	3	0.77	0.04061	0.04061	GLRB HIPK2 DAB1	0.111111
GO:0031128	developmental induction	36	3	1.03	0.08237	0.04428	HIPK2 FGF8 SALL1	0.0833333
GO:0006554	lysine catabolic process	12	2	0.34	0.04434	0.04434	GCDH AADAT	0.166667
GO:0042711	maternal behavior	12	2	0.34	0.04434	0.04434	OXT PTEN	0.166667
GO:0072531	pyrimidine-containing compound transmembrane transport	12	2	0.34	0.04434	0.04434	SLC25A36 SLC44A4	0.166667
GO:0010862	positive regulation of pathway-restricted SMAD protein phosphorylation	47	4	1.34	0.04446	0.04446	GDF10 GDF1 GDF2 CSNK2B	0.0851064
GO:0006892	post-Golgi vesicle-mediated transport	102	5	2.91	0.16649	0.04458	SCAMP3 SORL1 EXOC5 MYO5A VPS52	0.0490196
GO:0098586	cellular response to virus	59	5	1.68	0.02621	0.04839	VWCE TRIM15 RIOK3 MAPK14 GSDME	0.0847458
GO:0051602	response to electrical stimulus	40	4	1.14	0.02657	0.0485	OXT AKAP12 PTEN FZD3	0.1
GO:0033137	negative regulation of peptidyl-serine phosphorylation	29	3	0.83	0.04867	0.04867	PTEN INPP5K CAV1	0.103448
GO:0002479	antigen processing and presentation of exogenous peptide antigen via MHC class I, TAP-dependent	70	5	2	0.04934	0.04934	PSME2 PSMA3 PSMB10 PSMB9 TAP1	0.0714286

## Sheet: TopGO_TC_hyper_FigS2C
GO.ID	Term	Annotated	Significant	Expected	classicFisher	weight01Fisher	common	Enrichment
GO:0072359	circulatory system development	1141	16	11.03	0.0855	0.0018	ADGRB2 S1PR1 KCNQ1 PML NXN KDM6B RARA BRCA1 NGFR INSR YJEFN3 PPP1R13L GLI2 OXT LEMD2 HIPK2	0.0140228
GO:0030578	PML body organization	7	2	0.07	0.0019	0.0019	PML HIPK2	0.285714
GO:0098914	membrane repolarization during atrial cardiac muscle cell action potential	7	2	0.07	0.0019	0.0019	KCNQ1 FLNA	0.285714
GO:0060372	regulation of atrial cardiac muscle cell membrane repolarization	8	2	0.08	0.0025	0.0025	KCNQ1 FLNA	0.25
GO:0031076	embryonic camera-type eye development	39	3	0.38	0.0063	0.0048	RARA PPP1R13L HIPK2	0.0769231
GO:0060395	SMAD protein signal transduction	77	4	0.74	0.0066	0.0066	GDF10 BTBD11 GDF1 HIPK2	0.0519481
GO:1902187	negative regulation of viral release from host cell	15	2	0.14	0.009	0.009	PML TRIM15	0.133333
GO:0048384	retinoic acid receptor signaling pathway	33	3	0.32	0.0039	0.0101	PML RARA PRAME	0.0909091
GO:0030182	neuron differentiation	1385	14	13.38	0.4711	0.0106	S1PR1 LGR6 ATOH7 FOXA1 NRXN3 RARA NGFR DOK6 UNC13A GLI2 NNAT TRIO SDK1 HIPK2	0.0101083
GO:0006978	DNA damage response, signal transduction by p53 class mediator resulting in transcription of p21 class mediator	17	2	0.16	0.0115	0.0115	BRCA1 HIPK2	0.117647
GO:0098915	membrane repolarization during ventricular cardiac muscle cell action potential	17	2	0.16	0.0115	0.0115	KCND3 KCNQ1	0.117647
GO:0006349	regulation of gene expression by genomic imprinting	18	2	0.17	0.0128	0.0128	KCNQ1 BRCA1	0.111111
GO:0097623	potassium ion export across plasma membrane	18	2	0.17	0.0128	0.0128	KCND3 KCNQ1	0.111111
GO:0051321	meiotic cell cycle	248	6	2.4	0.0336	0.0143	SYCE1 TERB1 INSR AURKC BOLL STRA8	0.0241935
GO:0032793	positive regulation of CREB transcription factor activity	20	2	0.19	0.0157	0.0157	OPRD1 RPS6KA4	0.1
GO:0007283	spermatogenesis	503	10	4.86	0.0244	0.0194	RARA ZGLP1 TSSK6 AURKC BOLL PRSS42P MORC1 TDRD6 SPACA1 STRA8	0.0198807
GO:0010468	regulation of gene expression	5011	53	48.43	0.2396	0.0205	ATP13A2 OPRD1 S1PR1 ZNF697 ATOH7 KCNQ1OT1 KCNQ1 MIR1237 RPS6KA4 FOXR1 NFE2 FOXA1 MEG3 PLD4 PML ZNF774 ZNF205 ZNF768 KDM6B RARA BRCA1 NGFR INSR ZGLP1 CDC37 NDUFA13 ZNF576 RELB PPP1R13L ZNF784 ZIM2 GLI2 BOLL LL22NC03-63E9.3 PRAME MORC1 ZNF732 MAML3 TRIM60 RNF39 TRIM10 TRIM15 MIR1275 DPPA5 MIR335 STRA8 HIPK2 ZNF467 REPIN1 ZFHX4 ZNF517 APBA1 FLNA	0.0105767
GO:0007156	homophilic cell adhesion via plasma membrane adhesion molecules	164	5	1.58	0.0216	0.0216	PCDHB3 PCDHGA3 PCDHGA2 PCDHGA1 SDK1	0.0304878
GO:0010842	retina layer formation	25	2	0.24	0.0241	0.0241	SDK1 HIPK2	0.08
GO:0032922	circadian regulation of gene expression	66	3	0.64	0.026	0.026	PML NGFR RELB	0.0454545
GO:0007628	adult walking behavior	27	2	0.26	0.0278	0.0278	GLRB HIPK2	0.0740741
GO:0031069	hair follicle morphogenesis	27	2	0.26	0.0278	0.0278	NGFR GLI2	0.0740741
GO:1905037	autophagosome organization	97	2	0.94	0.241	0.0287	ATP13A2 GABARAPL3	0.0206186
GO:0019048	modulation by virus of host process	29	2	0.28	0.0318	0.0318	INSR HIPK2	0.0689655
GO:0043153	entrainment of circadian clock by photoperiod	29	2	0.28	0.0318	0.0318	ATOH7 PML	0.0689655
GO:0044030	regulation of DNA methylation	29	2	0.28	0.0318	0.0318	BRCA1 MORC1	0.0689655
GO:0007275	multicellular organism development	5346	56	51.66	0.2563	0.032	ADGRB2 S1PR1 LGR6 GDF10 ATOH7 KCNQ1 NFE2 C12orf29 FOXA1 NRXN3 PLD4 PML NXN TMEM88 KDM6B MYO15A RARA BRCA1 NGFR DOK6 BTBD2 INSR ZGLP1 MAST1 UNC13A YJEFN3 TSSK6 LRFN1 RELB PPP1R13L ZNF784 GLI2 RBM45 BOLL OXT NNAT MORC1 SLC34A2 SLC10A7 GLRB LPCAT1 TRIO PCDHB3 TRIM10 TRIM15 MPIG6B LEMD2 TDRD6 DPPA5 OOEP SDK1 SGCE HIPK2 APBA1 FLNA EMD	0.0104751
GO:0042755	eating behavior	32	2	0.31	0.0381	0.0381	OPRD1 OXT	0.0625
GO:0007193	adenylate cyclase-inhibiting G protein-coupled receptor signaling pathway	84	4	0.81	0.0089	0.0392	OPRD1 S1PR1 AKAP12 FLNA	0.047619
GO:0006998	nuclear envelope organization	52	3	0.5	0.0139	0.0422	LEMD2 SUN3 EMD	0.0576923
GO:0034097	response to cytokine	1140	13	11.02	0.3087	0.0447	TNFRSF25 OPRD1 S1PR1 RPS6KA4 PML RARA BRCA1 TYK2 CDC37 NDUFA13 RELB HLA-DQB2 AKAP12	0.0114035
GO:0060453	regulation of gastric acid secretion	12	2	0.12	0.0057	0.0471	KCNQ1 OXT	0.166667
GO:0060008	Sertoli cell differentiation	20	2	0.19	0.0157	0.0472	RARA FLNA	0.1
GO:0051930	regulation of sensory perception of pain	36	2	0.35	0.0472	0.0472	OPRD1 OXT	0.0555556
GO:0006617	SRP-dependent cotranslational protein targeting to membrane, signal sequence recognition	5	1	0.05	0.0474	0.0474	ZNF205-AS1	0.2
GO:0006844	acyl carnitine transport	5	1	0.05	0.0474	0.0474	SLC25A29	0.2
GO:0008215	spermine metabolic process	5	1	0.05	0.0474	0.0474	PAOX	0.2
GO:0009446	putrescine biosynthetic process	5	1	0.05	0.0474	0.0474	PAOX	0.2
GO:0009744	response to sucrose	5	1	0.05	0.0474	0.0474	OXT	0.2
GO:0010726	positive regulation of hydrogen peroxide metabolic process	5	1	0.05	0.0474	0.0474	ZNF205	0.2
GO:0035811	negative regulation of urine volume	5	1	0.05	0.0474	0.0474	OXT	0.2
GO:0042713	sperm ejaculation	5	1	0.05	0.0474	0.0474	OXT	0.2
GO:0043987	histone H3-S10 phosphorylation	5	1	0.05	0.0474	0.0474	RPS6KA4	0.2
GO:0051799	negative regulation of hair follicle development	5	1	0.05	0.0474	0.0474	NGFR	0.2
GO:0060406	positive regulation of penile erection	5	1	0.05	0.0474	0.0474	OXT	0.2
GO:0060591	chondroblast differentiation	5	1	0.05	0.0474	0.0474	RARA	0.2
GO:0070086	ubiquitin-dependent endocytosis	5	1	0.05	0.0474	0.0474	NEURL1B	0.2
GO:0070197	meiotic attachment of telomere to nuclear envelope	5	1	0.05	0.0474	0.0474	TERB1	0.2
GO:0071681	cellular response to indole-3-methanol	5	1	0.05	0.0474	0.0474	BRCA1	0.2
GO:0097368	establishment of Sertoli cell barrier	5	1	0.05	0.0474	0.0474	FLNA	0.2
GO:2000152	regulation of ubiquitin-specific protease activity	5	1	0.05	0.0474	0.0474	ATP13A2	0.2
GO:2001245	regulation of phosphatidylcholine biosynthetic process	5	1	0.05	0.0474	0.0474	LPCAT1	0.2
GO:1905114	cell surface receptor signaling pathway involved in cell-cell signaling	620	6	5.99	0.5567	0.0477	LGR6 NXN TMEM88 GLI2 GLRB EMD	0.00967742

## Sheet: TopGO_TC_hypo_FigS2C
GO.ID	Term	Annotated	Significant	Expected	classicFisher	weight01Fisher	common	Enrichment
GO:0010757	negative regulation of plasminogen activation	6	3	0.11	0.00013	0.00013	THBS1 SERPINE2 SERPINE1	0.5
GO:0048382	mesendoderm development	8	3	0.15	0.00036	0.00036	SSBP3 FGF8 EOMES	0.375
GO:0014067	negative regulation of phosphatidylinositol 3-kinase signaling	16	3	0.31	0.00321	0.00321	PTEN SERPINE2 PIK3IP1	0.1875
GO:0045053	protein retention in Golgi apparatus	5	2	0.1	0.0035	0.0035	VPS13D SORL1	0.4
GO:0009838	abscission	6	2	0.11	0.00518	0.00518	SPART VPS4A	0.333333
GO:0061044	negative regulation of vascular wound healing	6	2	0.11	0.00518	0.00518	ALOX5 SERPINE1	0.333333
GO:2000535	regulation of entry of bacterium into host cell	6	2	0.11	0.00518	0.00518	FUCA2 CAV1	0.333333
GO:0006622	protein targeting to lysosome	21	3	0.4	0.0071	0.0071	NCOA4 SORL1 VPS4A	0.142857
GO:0070100	negative regulation of chemokine-mediated signaling pathway	7	2	0.13	0.00716	0.00716	SLIT3 RNF113A	0.285714
GO:0010499	proteasomal ubiquitin-independent protein catabolic process	22	3	0.42	0.00811	0.00811	PSMA3 PSMB10 PSMB9	0.136364
GO:0006367	transcription initiation from RNA polymerase II promoter	184	9	3.51	0.00897	0.00897	NR5A2 NRBF2 PTEN POLR2L CCND1 NR4A1 SNW1 NR2F1 RXRB	0.048913
GO:0048854	brain morphogenesis	34	5	0.65	0.00043	0.00906	PTEN FGF8 SLC6A4 SHANK3 FZD3	0.147059
GO:0006333	chromatin assembly or disassembly	199	9	3.8	0.01443	0.00924	CENPL H2BU1 H2AW HIRIP3 CHD3 SMARCD2 H4C5 H2BC10 H3C8	0.0452261
GO:0008406	gonad development	210	7	4.01	0.10829	0.00936	NCOA4 FGF8 CCND1 SALL1 SLIT3 TCF21 ZP3	0.0333333
GO:0007270	neuron-neuron synaptic transmission	8	2	0.15	0.00943	0.00943	PTEN TMOD2	0.25
GO:0008216	spermidine metabolic process	8	2	0.15	0.00943	0.00943	PAOX HDAC10	0.25
GO:0031017	exocrine pancreas development	8	2	0.15	0.00943	0.00943	IGF2 PDX1	0.25
GO:1902966	positive regulation of protein localization to early endosome	8	2	0.15	0.00943	0.00943	SORL1 EGF	0.25
GO:0002479	antigen processing and presentation of exogenous peptide antigen via MHC class I, TAP-dependent	70	5	1.34	0.01082	0.01082	PSME2 PSMA3 PSMB10 PSMB9 TAP1	0.0714286
GO:0035050	embryonic heart tube development	78	6	1.49	0.00375	0.01178	FGF8 FOXC2 EOMES IFT122 CCDC39 AHI1	0.0769231
GO:0030917	midbrain-hindbrain boundary development	9	2	0.17	0.01197	0.01197	SSBP3 FGF8	0.222222
GO:0042473	outer ear morphogenesis	9	2	0.17	0.01197	0.01197	SALL1 HOXA1	0.222222
GO:0048702	embryonic neurocranium morphogenesis	9	2	0.17	0.01197	0.01197	FGF8 HOXA1	0.222222
GO:0051918	negative regulation of fibrinolysis	9	2	0.17	0.01197	0.01197	THBS1 SERPINE1	0.222222
GO:0006892	post-Golgi vesicle-mediated transport	102	5	1.95	0.0458	0.01579	SCAMP3 SORL1 EXOC5 MYO5A VPS52	0.0490196
GO:0001937	negative regulation of endothelial cell proliferation	72	5	1.37	0.01213	0.01602	ALOX5 GDF2 THBS1 AIMP1 CAV1	0.0694444
GO:0016236	macroautophagy	308	9	5.88	0.13662	0.0161	VPS13D ATG13 GAPDH VPS33A PGAM5 VPS4A RUFY4 HDAC10 CSNK2B	0.0292208
GO:0033137	negative regulation of peptidyl-serine phosphorylation	29	3	0.55	0.01745	0.01745	PTEN INPP5K CAV1	0.103448
GO:0048853	forebrain morphogenesis	11	2	0.21	0.01783	0.01783	PTEN FGF8	0.181818
GO:0072015	glomerular visceral epithelial cell development	11	2	0.21	0.01783	0.01783	LAMB2 PODXL	0.181818
GO:0072175	epithelial tube formation	132	5	2.52	0.10877	0.019	FGF8 MKS1 IFT122 PODXL FZD3	0.0378788
GO:0030511	positive regulation of transforming growth factor beta receptor signaling pathway	30	3	0.57	0.01912	0.01912	SNW1 THBS1 NPNT	0.1
GO:2000116	regulation of cysteine-type endopeptidase activity	231	3	4.41	0.82072	0.01923	DIABLO THBS1 PSMB9	0.012987
GO:0006396	RNA processing	1243	40	23.73	0.0008	0.01945	MRTO4 SNORD99 SNHG12 SNORA61 CLK2 DDX21 SUPV3L1 NPM3 POLR2L SNRPF DDX51 NOC4L SNW1 SNRNP25 POLR3K SNHG29 SNORD49B SNORD49A SNORD65 ZNHIT3 RPL27 RIOK3 CIRBP LSM4 U2AF1L4 SNRPA TPRKB FASTKD5 RBM15B TRMT44 PRMT9 ZMAT2 SNORA38 SNORD48 SNORD24 SNORD36B SNORD36A SNORD36C RPL7A RNF113A	0.0321802
GO:0038095	Fc-epsilon receptor signaling pathway	111	6	2.12	0.01969	0.01969	PRKCQ PSME2 PSMA3 PSMB10 NFATC1 PSMB9	0.0540541
GO:0046949	fatty-acyl-CoA biosynthetic process	31	3	0.59	0.02088	0.02105	ACSF3 GCDH HSD17B8	0.0967742
GO:0006554	lysine catabolic process	12	2	0.23	0.02113	0.02113	GCDH AADAT	0.166667
GO:0072531	pyrimidine-containing compound transmembrane transport	12	2	0.23	0.02113	0.02113	SLC25A36 SLC44A4	0.166667
GO:0031145	anaphase-promoting complex-dependent catabolic process	83	5	1.58	0.02128	0.02128	PSME2 PSMA3 PSMB10 PSMB9 ANAPC2	0.060241
GO:0090263	positive regulation of canonical Wnt signaling pathway	147	7	2.81	0.02286	0.02286	RNF220 PSME2 PSMA3 PSMB10 EGF PSMB9 CAV1	0.047619
GO:0001658	branching involved in ureteric bud morphogenesis	57	4	1.09	0.02332	0.02332	FGF8 SALL1 NPNT TCF21	0.0701754
GO:0010952	positive regulation of peptidase activity	194	6	3.7	0.16753	0.02459	DIABLO PSME2 PSENEN MAPK12 MAPK14 CAV1	0.0309278
GO:0097428	protein maturation by iron-sulfur cluster transfer	14	2	0.27	0.02842	0.02842	BOLA2 NFU1	0.142857
GO:1904668	positive regulation of ubiquitin protein ligase activity	14	2	0.27	0.02842	0.02842	MASTL PTEN	0.142857
GO:0001569	branching involved in blood vessel morphogenesis	35	3	0.67	0.02876	0.02876	GDF2 FGF8 FOXC2	0.0857143
GO:0042733	embryonic digit morphogenesis	61	4	1.16	0.02906	0.02906	ALX4 SALL1 MKS1 IFT122	0.0655738
GO:2000060	positive regulation of ubiquitin-dependent protein catabolic process	100	7	1.91	0.00305	0.03176	PTEN STUB1 CBFA2T3 RNF144A TRIB2 EGF CAV1	0.07
GO:0001947	heart looping	63	4	1.2	0.03221	0.03221	FGF8 EOMES CCDC39 AHI1	0.0634921
GO:0006521	regulation of cellular amino acid metabolic process	63	4	1.2	0.03221	0.03221	PSME2 PSMA3 PSMB10 PSMB9	0.0634921
GO:0048566	embryonic digestive tract development	33	3	0.63	0.02465	0.03226	SALL1 VPS52 TCF21	0.0909091
GO:0071025	RNA surveillance	15	2	0.29	0.03238	0.03238	SUPV3L1 PELO	0.133333
GO:1902043	positive regulation of extrinsic apoptotic signaling pathway via death domain receptors	15	2	0.29	0.03238	0.03238	PTEN THBS1	0.133333
GO:0016070	RNA metabolic process	4762	120	90.91	0.00024	0.03325	PLEKHN1 MRTO4 SNORD99 SNHG12 SNORA61 SSBP3 GFI1 LRIF1 CLK2 DARS2 NR5A2 H2AW PRKCQ BMI1 GDF2 NCOA4 NRBF2 DDX21 SUPV3L1 PTEN NPM3 POLR2L IGF2 ALX4 DRAP1 CCND1 NR4A1 HOXC9 STAT2 SNRPF DDX51 NOC4L PDX1 ZNF219 RNF31 PSME2 SAMD4A PSMA3 ZBTB25 SNW1 DDX24 YY1 WDR61 SNRNP25 POLR3K SALL1 PSMB10 ZFP90 FOXC2 CBFA2T3 INPP5K ZFP3 ZNF594 CHD3 SNHG29 SNORD49B SNORD49A SNORD65 ZNHIT3 RPL27 NME2 TRIM25 SMARCD2 RIO…	0.0251995
GO:0010972	negative regulation of G2/M transition of mitotic cell cycle	94	5	1.79	0.03406	0.03406	PSME2 PSMA3 PSMB10 VPS4A PSMB9	0.0531915
GO:0061136	regulation of proteasomal protein catabolic process	185	8	3.53	0.02593	0.03597	NUDT15 PSME2 STUB1 CBFA2T3 RNF144A TRIB2 USP19 CAV1	0.0432432
GO:0031056	regulation of histone modification	147	6	2.81	0.06297	0.03624	GFI1 PARG IGF2 SNW1 WDR61 TADA2B	0.0408163
GO:0032388	positive regulation of intracellular transport	217	7	4.14	0.1227	0.03631	ATG13 SORL1 RNF31 AKAP5 CAPN10 STX18 MAPK14	0.0322581
GO:0010666	positive regulation of cardiac muscle cell apoptotic process	16	2	0.31	0.03655	0.03655	PTEN HMGCR	0.125
GO:0045721	negative regulation of gluconeogenesis	16	2	0.31	0.03655	0.03655	CLK2 SOGA1	0.125
GO:0046855	inositol phosphate dephosphorylation	16	2	0.31	0.03655	0.03655	PTEN INPP5K	0.125
GO:0060628	regulation of ER to Golgi vesicle-mediated transport	16	2	0.31	0.03655	0.03655	SORL1 STX18	0.125
GO:0051338	regulation of transferase activity	991	24	18.92	0.13747	0.03731	DAB1 PRKCQ BMI1 MASTL NRBF2 PTEN IGF2 ATG13 CCND1 SORL1 CCND2 GPRC5A THBS1 STUB1 JMJD8 INPP5K TRIB2 PIK3IP1 EGF ITGA1 HMGCR CSNK2B MAPK14 CAV1	0.024218
GO:0055026	negative regulation of cardiac muscle tissue development	41	3	0.78	0.04311	0.03767	PTEN FGF8 YY1	0.0731707
GO:0060291	long-term synaptic potentiation	87	5	1.66	0.02549	0.03767	PTEN AKAP5 MPP2 SERPINE2 SHANK3	0.0574713
GO:0070265	necrotic cell death	59	3	1.13	0.10288	0.03771	PGAM5 GSDME CAV1	0.0508475
GO:0021936	regulation of cerebellar granule cell precursor proliferation	10	2	0.19	0.01478	0.03772	SLC6A4 EGF	0.2
GO:0006568	tryptophan metabolic process	11	2	0.21	0.01783	0.03772	GCDH AADAT	0.181818
GO:0032400	melanosome localization	25	2	0.48	0.08175	0.03775	VPS33A MYO5A	0.08
GO:0021543	pallium development	165	4	3.15	0.38678	0.03783	DAB1 PTEN FGF8 EOMES	0.0242424
GO:0120192	tight junction assembly	76	2	1.45	0.42741	0.03787	CLDN9 ACTG1	0.0263158
GO:0090132	epithelium migration	342	7	6.53	0.47966	0.03788	GDF2 PTEN FGF8 NR4A1 THBS1 FOXC2 CSNK2B	0.0204678
GO:0035305	negative regulation of dephosphorylation	109	2	2.08	0.61905	0.03794	MASTL INPP5K	0.0183486
GO:0030433	ubiquitin-dependent ERAD pathway	77	5	1.47	0.01587	0.04062	STUB1 TRIM25 USP19 CAV1 DERL1	0.0649351
GO:0006515	protein quality control for misfolded or incompletely synthesized proteins	29	3	0.55	0.01745	0.04073	YME1L1 STUB1 DERL1	0.103448
GO:0009048	dosage compensation by inactivation of X chromosome	17	2	0.32	0.04091	0.04091	LRIF1 RBM15B	0.117647
GO:0043488	regulation of mRNA stability	181	9	3.46	0.0081	0.04455	PLEKHN1 PSME2 SAMD4A PSMA3 PSMB10 CIRBP FASTKD5 PSMB9 MAPK14	0.0497238
GO:0000956	nuclear-transcribed mRNA catabolic process	206	8	3.93	0.04451	0.04484	MRTO4 SAMD4A WDR61 RPL27 LSM4 PELO RPS18 RPL7A	0.038835
GO:0006337	nucleosome disassembly	18	2	0.34	0.04546	0.04546	H2AW SMARCD2	0.111111
GO:0042136	neurotransmitter biosynthetic process	18	2	0.34	0.04546	0.04546	SLC6A4 SLC44A4	0.111111
GO:0051571	positive regulation of histone H3-K4 methylation	18	2	0.34	0.04546	0.04546	SNW1 WDR61	0.111111
GO:0051895	negative regulation of focal adhesion assembly	18	2	0.34	0.04546	0.04546	PTEN THBS1	0.111111
GO:0060749	mammary gland alveolus development	18	2	0.34	0.04546	0.04546	CCND1 EGF	0.111111
GO:0097107	postsynaptic density assembly	18	2	0.34	0.04546	0.04546	PTEN SHANK3	0.111111
GO:0043113	receptor clustering	56	4	1.07	0.02201	0.04828	SHANK3 IFT122 SYNGAP1 SSNA1	0.0714286
GO:0051443	positive regulation of ubiquitin-protein transferase activity	33	4	0.63	0.00345	0.0497	BMI1 MASTL PTEN STUB1	0.121212

## Sheet: HD_common_DMRs_Fig7C
GO.ID	Term	Annotated	Significant	Expected	classicFisher	weight01Fisher	common	Enrichment
GO:0035773	insulin secretion involved in cellular response to glucose stimulus	64	3	0.62	0.02441	0.0025	BRSK2 RAB11B PTPRN2	0.046875
GO:0030917	midbrain-hindbrain boundary development	9	2	0.09	0.00323	0.0032	FGF8 KDM2B	0.222222
GO:0099641	anterograde axonal protein transport	9	2	0.09	0.00323	0.0032	MAP1A KIF5C	0.222222
GO:2000347	positive regulation of hepatocyte proliferation	9	2	0.09	0.00323	0.0032	HPN TNFAIP3	0.222222
GO:0000165	MAPK cascade	896	13	8.71	0.09732	0.0041	ARTN FGF8 FGF3 PLA2G1B SPTB AXIN1 MARVELD3 DLG4 C1QTNF1 MBP MAP3K10 GRM4 GFRA2	0.0145089
GO:0055026	negative regulation of cardiac muscle tissue development	41	3	0.4	0.00734	0.0048	FGF8 FGF3 JARID2	0.0731707
GO:0007156	homophilic cell adhesion via plasma membrane adhesion molecules	164	6	1.59	0.00538	0.0054	DSCAML1 NECTIN1 CDH16 SDK2 PCDH1 SDK1	0.0365854
GO:1904037	positive regulation of epithelial cell apoptotic process	37	3	0.36	0.0055	0.0078	CD248 PLA2G1B PIAS4	0.0810811
GO:1901386	negative regulation of voltage-gated calcium channel activity	14	2	0.14	0.00792	0.0079	RRAD CBARP	0.142857
GO:0045216	cell-cell junction organization	207	5	2.01	0.0518	0.009	NECTIN1 KIFC3 MARVELD3 SDK2 SDK1	0.0241546
GO:0007411	axon guidance	280	9	2.72	0.0017	0.0105	ARTN FGF8 DSCAML1 NECTIN1 SPTB SCN1B KIF5C GFRA2 DOK2	0.0321429
GO:0098962	regulation of postsynaptic neurotransmitter receptor activity	17	2	0.17	0.01161	0.0116	BEGAIN DLGAP2	0.117647
GO:0006979	response to oxidative stress	435	5	4.23	0.41669	0.0121	FGF8 TPO PXDN STC2 TNFAIP3	0.0114943
GO:0060828	regulation of canonical Wnt signaling pathway	290	3	2.82	0.53785	0.0132	CCNY PPP1CA AXIN1	0.0103448
GO:1902414	protein localization to cell junction	105	5	1.02	0.00361	0.0155	NECTIN1 MAP1A MARVELD3 DLG4 KIF5C	0.047619
GO:1904886	beta-catenin destruction complex disassemble	21	2	0.2	0.01748	0.0175	PPP1CA AXIN1	0.0952381
GO:2000008	regulation of protein localization to cell surface	40	3	0.39	0.00685	0.0189	KCNAB2 MAP1A RAB11B	0.075
GO:0002089	lens morphogenesis in camera-type eye	22	2	0.21	0.01911	0.0191	SKI NECTIN1	0.0909091
GO:0021543	pallium development	165	3	1.6	0.21673	0.0193	FGF8 PHLPP2 PTPRS	0.0181818
GO:0090132	epithelium migration	342	3	3.33	0.64961	0.0195	FGF8 MARVELD3 SMOC2	0.00877193
GO:0044458	motile cilium assembly	23	2	0.22	0.0208	0.0208	CCDC40 RSPH6A	0.0869565
GO:1900273	positive regulation of long-term synaptic potentiation	23	2	0.22	0.0208	0.0208	CRTC1 SQSTM1	0.0869565
GO:0034765	regulation of ion transmembrane transport	475	9	4.62	0.04276	0.0212	KCNAB2 TRPM5 CACNA2D4 RRAD DLG4 CBARP CACNA1A SCN1B CLIC1	0.0189474
GO:0010842	retina layer formation	25	2	0.24	0.02435	0.0243	SDK2 SDK1	0.08
GO:0006470	protein dephosphorylation	316	7	3.07	0.03505	0.0268	STYXL2 PPP1CA PGAM5 PHLPP2 PTPRS ELFN1 PTPRN2	0.0221519
GO:0042744	hydrogen peroxide catabolic process	27	2	0.26	0.02813	0.0281	TPO PXDN	0.0740741
GO:0044403	symbiotic process	948	8	9.22	0.70932	0.0293	PPP1CA NECTIN1 SLC52A1 CRTC1 HPN PGLYRP1 RAET1G DOK2	0.00843882
GO:0003180	aortic valve morphogenesis	28	2	0.27	0.0301	0.0301	NFATC1 ELN	0.0714286
GO:0022011	myelination in peripheral nervous system	28	2	0.27	0.0301	0.0301	SKI LGI4	0.0714286
GO:2000463	positive regulation of excitatory postsynaptic potential	28	2	0.27	0.0301	0.0301	CUX2 DLG4	0.0714286
GO:0043153	entrainment of circadian clock by photoperiod	29	2	0.28	0.03213	0.0321	PPP1CA CRTC1	0.0689655
GO:0008045	motor neuron axon guidance	31	2	0.3	0.03634	0.0363	FGF8 KIF5C	0.0645161
GO:0031114	regulation of microtubule depolymerization	31	2	0.3	0.03634	0.0363	MAP1A MAP1S	0.0645161
GO:0060998	regulation of dendritic spine development	75	3	0.73	0.03664	0.038	CUX2 PTPRS SDK1	0.04
GO:0062237	protein localization to postsynapse	48	2	0.47	0.07929	0.0382	DLG4 KIF5C	0.0416667
GO:0030177	positive regulation of Wnt signaling pathway	180	3	1.75	0.25537	0.0409	SKI AXIN1 TNFAIP3	0.0166667
GO:0016358	dendrite development	241	7	2.34	0.00934	0.0416	CUX2 MAP1A DLG4 PTPRS MAP1S CRTC1 SDK1	0.0290456
GO:0045292	mRNA cis splicing, via spliceosome	34	2	0.33	0.04303	0.043	SRSF5 SRSF7	0.0588235
GO:0050830	defense response to Gram-positive bacterium	82	3	0.8	0.04577	0.0458	PLA2G1B PGLYRP1 GSDMD	0.0365854
GO:0006955	immune response	1847	15	17.96	0.80559	0.0469	KCNAB2 DGKZ NECTIN1 PLA2G1B MBP NFATC1 PGLYRP1 PXDN DNAJC5 SCAP TNFAIP3 RAET1G AOC1 PTPRN2 GSDMD	0.00812128
GO:0035082	axoneme assembly	69	3	0.67	0.02964	0.0474	CCDC40 RSPH6A RSPH1	0.0434783
GO:0032527	protein exit from endoplasmic reticulum	47	2	0.46	0.07646	0.0475	BRSK2 TECPR2	0.0425532
GO:0070664	negative regulation of leukocyte proliferation	75	2	0.73	0.16534	0.0476	TNFAIP3 MAD1L1	0.0266667
GO:0002677	negative regulation of chronic inflammatory respinse	5	1	0.05	0.04768	0.0477	TNFAIP3	0.2
GO:0006844	acyl carnitine transport	5	1	0.05	0.04768	0.0477	SLC25A47	0.2
GO:0021678	third ventricle development	5	1	0.05	0.04768	0.0477	KDM2B	0.2
GO:0032218	riboflavin transport	5	1	0.05	0.04768	0.0477	SLC52A1	0.2
GO:0032687	negative regulation of interferon-alpha production	5	1	0.05	0.04768	0.0477	PTPRS	0.2
GO:0035469	determination of pancreatic left/right asymetry	5	1	0.05	0.04768	0.0477	CCDC40	0.2
GO:0035470	positive regulation of vascular wound healing	5	1	0.05	0.04768	0.0477	SMOC2	0.2
GO:0035523	protein K29-linked deubiquitination	5	1	0.05	0.04768	0.0477	TNFAIP3	0.2
GO:0051725	protein de-ADP-ribosylation	5	1	0.05	0.04768	0.0477	ADPRHL1	0.2
GO:0070427	nucleotide-binding oligomerization domain containing 1 signaling pathway	5	1	0.05	0.04768	0.0477	TNFAIP3	0.2
GO:0071504	cellular response to heparin	5	1	0.05	0.04768	0.0477	AOC1	0.2
GO:0071947	protein deubiquitination involved in ubiquitin-dependent protein catabolic process	5	1	0.05	0.04768	0.0477	TNFAIP3	0.2
GO:0090289	regulation of osteoclast proliferation	5	1	0.05	0.04768	0.0477	TNFAIP3	0.2
GO:0097021	lymphocyte migration into lymphoid organs	5	1	0.05	0.04768	0.0477	ARTN	0.2
GO:1902817	negative regulation of protein localization to microtubule	5	1	0.05	0.04768	0.0477	MAP1A	0.2
GO:1904885	beta-catenin destruction complex assembly	5	1	0.05	0.04768	0.0477	AXIN1	0.2
GO:1905279	regulation of retrograde transport, endosome to Golgi	5	1	0.05	0.04768	0.0477	EIPR1	0.2
GO:2000821	regulation of grooming behavior	5	1	0.05	0.04768	0.0477	DLG4	0.2
GO:2000858	regulation of aldosterone secretion	5	1	0.05	0.04768	0.0477	C1QTNF1	0.2
GO:0006376	mRNA splice site selection	36	2	0.35	0.04772	0.0477	SRSF5 LUC7L	0.0555556
GO:0040007	growth	950	8	9.24	0.71152	0.0483	FGF8 KDM2B PAK6 PTPRS HPN PGLYRP1 STC2 JARID2	0.00842105
GO:0030512	negative regulation of transforming growth factor beta receptor signaling pathway	84	3	0.82	0.04857	0.0486	SKI PRDM16 WFIKKN1	0.0357143

## Sheet: HD2_persistent_DMCs_Fig7D
GO.ID	Term	Annotated	Significant	Expected	classicFisher	weight01Fisher	common	Enrichment
GO:0060534	trachea cartilage development	8	3	0.11	0.00013	0.00013	RARG RARA HOXA5	0.375
GO:0072201	negative regulation of mesenchymal cell proliferation	8	3	0.11	0.00013	0.00013	BMP4 WNT5A PHF14	0.375
GO:0150012	positive regulation of neuron projection arborization	8	3	0.11	0.00013	0.00013	DLG4 WNT5A DVL3	0.375
GO:1903361	protein localization to basolateral plasma membrane	8	3	0.11	0.00013	0.00013	RAB10 CACNG2 CAV1	0.375
GO:0008356	asymmetric cell division	20	4	0.27	0.00013	0.00026	PARD3 RAB10 ACTR3 RGS14	0.2
GO:0003183	mitral valve morphogenesis	10	3	0.13	0.00027	0.00027	DCHS1 SMAD6 ZFPM1	0.3
GO:0001843	neural tube closure	91	8	1.22	3e-05	0.00052	DEAF1 RARG KDM2B BMP4 RARA KAT2A WNT5A DVL3	0.0879121
GO:0035264	multicellular organism growth	148	7	1.98	0.00383	0.00076	CLIC4 RARG UNC79 RARA KAT2A HOXA5 CHD7	0.0472973
GO:0043547	positive regulation of GTPase activity	367	13	4.92	0.0014	0.00111	ARHGAP22 RIN1 RASAL1 RASAL3 SRGAP3 NPRL2 WNT5A DVL3 ACAP2 RGS14 ADAP1 CAV2 RP2	0.0354223
GO:0031914	negative regulation of synaptic plasticity	5	2	0.07	0.00174	0.00174	RIN1 RGS14	0.4
GO:1903377	negative regulation of oxidative stress-induced neuron intrinsic apoptotic signaling pathway	5	2	0.07	0.00174	0.00174	PINK1 PRKN	0.4
GO:0002068	glandular epithelial cell development	25	4	0.33	0.00032	0.00255	RARG BMP4 RARA WNT5A	0.16
GO:0038031	non-canonical Wnt signaling pathway via JNK cascade	6	2	0.08	0.00259	0.00259	WNT5A DVL3	0.333333
GO:0060685	regulation of prostatic bud formation	6	2	0.08	0.00259	0.00259	BMP4 WNT5A	0.333333
GO:0060324	face development	47	4	0.63	0.00357	0.00357	RARG RARA WNT5A CHD7	0.0851064
GO:0030859	polarized epithelial cell differentiation	22	3	0.29	0.00303	0.00357	AJAP1 RAB10 WNT5A	0.136364
GO:0010994	free ubiquitin chain polymerization	7	2	0.09	0.00359	0.00359	PINK1 PRKN	0.285714
GO:0019065	receptor-mediated endocytosis of virus by host cell	7	2	0.09	0.00359	0.00359	CAV2 CAV1	0.285714
GO:0044854	plasma membrane raft assembly	7	2	0.09	0.00359	0.00359	CAV2 CAV1	0.285714
GO:0060638	mesenchymal-epithelial cell signaling	7	2	0.09	0.00359	0.00359	WNT5A HOXA5	0.285714
GO:1902803	regulation of synaptic vesicle transport	7	2	0.09	0.00359	0.00359	PINK1 PRKN	0.285714
GO:0010592	positive regulation of lamellipodium assembly	25	3	0.33	0.00439	0.00439	CARMIL2 ACTR3 FSCN1	0.12
GO:0003190	atrioventricular valve formation	8	2	0.11	0.00475	0.00475	DCHS1 ZFPM1	0.25
GO:0007172	signal complex assembly	8	2	0.11	0.00475	0.00475	NCK2 MAPK8IP2	0.25
GO:0090091	positive regulation of extracellular matrix disassembly	8	2	0.11	0.00475	0.00475	CARMIL2 FSCN1	0.25
GO:0003148	outflow tract septum morphogenesis	27	3	0.36	0.00548	0.00548	BMP4 SMAD6 RARA	0.111111
GO:0098970	postsynaptic neurotransmitter receptor diffusion trapping	9	2	0.12	0.00605	0.00605	DLG4 CACNG2	0.222222
GO:0003180	aortic valve morphogenesis	28	3	0.38	0.00607	0.00607	BMP4 SMAD6 ROCK2	0.107143
GO:0035116	embryonic hindlimb morphogenesis	29	3	0.39	0.00671	0.00671	RARG BMP4 CHD7	0.103448
GO:2000310	regulation of NMDA receptor activity	36	4	0.48	0.00132	0.0073	PINK1 GRIN2A DLG4 MAPK8IP2	0.111111
GO:0003197	endocardial cushion development	44	3	0.59	0.02101	0.00746	DCHS1 TBX5 BMP4	0.0681818
GO:0099532	synaptic vesicle endosomal processing	10	2	0.13	0.00749	0.00749	VAMP4 STX6	0.2
GO:0060976	coronary vasculature development	48	4	0.64	0.00385	0.00802	MMP21 TBX5 BMP4 SMAD6	0.0833333
GO:0031076	embryonic camera-type eye development	39	4	0.52	0.00179	0.00895	RARG KDM2B RARA WNT5A	0.102564
GO:0060973	cell migration involved in heart development	18	3	0.24	0.00167	0.00901	DCHS1 TBX5 BMP4	0.166667
GO:0003139	secondary heart field specification	11	2	0.15	0.00908	0.00908	BMP4 WNT5A	0.181818
GO:0071803	positive regulation of podosome assembly	11	2	0.15	0.00908	0.00908	IL5 FSCN1	0.181818
GO:0061337	cardiac conduction	143	6	1.92	0.01267	0.01027	GJD3 KCNK3 CACNG2 ITPR1 CAV1 KCND1	0.041958
GO:0046328	regulation of JNK cascade	175	8	2.34	0.00251	0.01045	PINK1 PDCD4 IGF1R MAP4K1 MAPK8IP2 WNT5A DVL3 PRKN	0.0457143
GO:0007616	long-term memory	34	3	0.46	0.01046	0.01046	NFATC4 KAT2A RGS14	0.0882353
GO:0038166	angiotensin-activated signaling pathway	12	2	0.16	0.0108	0.0108	ROCK2 CAV1	0.166667
GO:0090090	negative regulation of canonical Wnt signaling pathway	181	7	2.43	0.01116	0.01116	PSMB2 TMEM88 WNT5A DVL3 PSMB8 PRKN CAV1	0.038674
GO:0090179	planar cell polarity pathway involved in neural tube closure	13	2	0.17	0.01265	0.01265	WNT5A DVL3	0.153846
GO:0099566	regulation of postsynaptic cytosolic calcium ion concentration	13	2	0.17	0.01265	0.01265	ITPR1 WNT5A	0.153846
GO:0018105	peptidyl-serine phosphorylation	288	11	3.86	0.00179	0.01267	PINK1 RPS6KA4 MAP4K1 ROCK2 NCK2 CSNK2A1 PCK1 WNT5A CAV1 NEK6 PNCK	0.0381944
GO:0061339	establishment or maintenance of monopolar cell polarity	22	3	0.29	0.00303	0.0133	CARMIL2 WNT5A FSCN1	0.136364
GO:0009799	specification of symmetry	132	4	1.77	0.10165	0.01332	MMP21 BMP4 WNT5A CCDC39	0.030303
GO:0006244	pyrimidine nucleotide catabolic process	13	2	0.17	0.01265	0.01335	NEIL1 ENTPD4	0.153846
GO:0055008	cardiac muscle tissue morphogenesis	62	3	0.83	0.05043	0.01458	ZFPM1 WNT5A CHD7	0.0483871
GO:0044154	histone H3-K14 acetylation	14	2	0.19	0.01463	0.01463	KAT2A PHF14	0.142857
GO:0090161	Golgi ribbon formation	14	2	0.19	0.01463	0.01463	VAMP4 STX6	0.142857
GO:1902894	negative regulation of pri-miRNA transcription	14	2	0.19	0.01463	0.01463	NFATC4 BMP4	0.142857
GO:1903827	regulation of cellular protein localization	551	11	7.38	0.12284	0.015	PINK1 STX6 TAMALIN BMP4 ROCK2 CACNG2 CARD10 WNT5A AP2M1 DVL3 PRKN	0.0199637
GO:0060291	long-term synaptic potentiation	87	4	1.17	0.02947	0.01515	ADORA1 NFATC4 GRIN2A RGS14	0.045977
GO:0001662	behavioral fear response	39	3	0.52	0.01522	0.01522	DEAF1 ASIC4 MAPK8IP2	0.0769231
GO:0007517	muscle organ development	392	13	5.25	0.00249	0.01548	ID3 TBX5 BMP4 TCF12 ZFPM1 KAT2A MYH14 SMTN WNT5A FOXK1 CAV2 CAV1 CHD7	0.0331633
GO:0048286	lung alveolus development	40	3	0.54	0.01629	0.01629	BMP4 PHF14 HOXA5	0.075
GO:0000165	MAPK cascade	896	21	12.01	0.00919	0.01635	PINK1 PSMB2 ADORA1 PDCD4 RASAL1 BMP4 IGF1R DLG4 RASAL3 MAP4K1 ROCK2 MAPK8IP2 WNT5A DVL3 IL5 RGS14 PSMB8 PRKN CAV2 CAV1 WNK2	0.0234375
GO:0033599	regulation of mammary gland epithelial cell proliferation	15	2	0.2	0.01673	0.01673	DEAF1 HOXA5	0.133333
GO:0060413	atrial septum morphogenesis	15	2	0.2	0.01673	0.01673	TBX5 ZFPM1	0.133333
GO:0097746	regulation of blood vessel diameter	140	4	1.88	0.11911	0.0189	ADORA1 ROCK2 UTS2B CAV1	0.0285714
GO:0003184	pulmonary valve morphogenesis	16	2	0.21	0.01896	0.01896	BMP4 SMAD6	0.125
GO:0055007	cardiac muscle cell differentiation	117	5	1.57	0.02065	0.021	TBX5 BMP4 KDM6B RARA KAT2A	0.042735
GO:0090141	positive regulation of mitochondrial fission	17	2	0.23	0.0213	0.0213	PINK1 PRKN	0.117647
GO:1905331	negative regulation of morphogenesis of an epithelium	17	2	0.23	0.0213	0.0213	BMP4 WNT5A	0.117647
GO:0030838	positive regulation of actin filament polymerization	95	4	1.27	0.03885	0.02352	CARMIL2 NCK2 ACTR3 BAIAP2L2	0.0421053
GO:0033344	cholesterol efflux	59	3	0.79	0.04461	0.02366	SOAT2 ABCA5 CAV1	0.0508475
GO:0045019	negative regulation of nitric oxide biosynthetic process	18	2	0.24	0.02375	0.02375	ROCK2 CAV1	0.111111
GO:0071625	vocalization behavior	18	2	0.24	0.02375	0.02375	DLG4 MYH14	0.111111
GO:0000122	negative regulation of transcription by RNA polymerase II	903	22	12.1	0.00498	0.02418	ID3 BMI1 DEAF1 RARG TBX5 KDM2B PDX1 NFATC4 BMP4 SMAD6 ZNF668 ZFPM1 RARA NCK2 FOXP1 ATXN1 PRKN FOXK1 PHF14 AEBP1 CAV1 NKX6-3	0.0243632
GO:0010507	negative regulation of autophagy	82	4	1.1	0.02437	0.02483	PINK1 EIF4G2 HERC1 FOXK1	0.0487805
GO:0008542	visual learning	47	3	0.63	0.02498	0.02498	DEAF1 GRIN2A RGS14	0.0638298
GO:0030029	actin filament-based process	781	18	10.46	0.01794	0.02581	ADORA1 ARHGEF17 CARMIL2 PEAK3 MYH14 ROCK2 EHBP1 RTKN NCK2 ACTR3 TMEFF2 SMTN BAIAP2L2 ACAP2 PFN3 PRKN FSCN1 CAV1	0.0230474
GO:0010952	positive regulation of peptidase activity	194	5	2.6	0.11999	0.02617	PINK1 LCK GRIN2A ROCK2 CAV1	0.0257732
GO:0003323	type B pancreatic cell development	19	2	0.25	0.02631	0.02631	BMP4 WNT5A	0.105263
GO:0036342	post-anal tail morphogenesis	19	2	0.25	0.02631	0.02631	DCHS1 WNT5A	0.105263
GO:1902236	negative regulation of endoplasmic reticulum stress-induced intrinsic apoptotic signaling pathway	19	2	0.25	0.02631	0.02631	PDX1 PRKN	0.105263
GO:0035088	establishment or maintenance of apical/basal cell polarity	48	4	0.64	0.00385	0.02634	CLIC4 PARD3 WNT5A FSCN1	0.0833333
GO:0032092	positive regulation of protein binding	84	4	1.13	0.02634	0.02634	BMP4 WNT5A PRKN CAV1	0.047619
GO:0034260	negative regulation of GTPase activity	48	3	0.64	0.02639	0.02639	LRCH1 RTKN PTPRN2	0.0625
GO:0035282	segmentation	100	4	1.34	0.04549	0.02642	BMI1 BMP4 KAT2A WNT5A	0.04
GO:0003129	heart induction	10	2	0.13	0.00749	0.02651	BMP4 WNT5A	0.2
GO:0055069	zinc ion homeostasis	39	2	0.52	0.09593	0.02656	LCK PRKN	0.0512821
GO:0007041	lysosomal transport	106	6	1.42	0.00304	0.02714	PINK1 VPS51 HOOK2 CACNG2 PCDHGA3 PRKN	0.0566038
GO:0035176	social behavior	49	3	0.66	0.02784	0.02784	DLG4 MAPK8IP2 ATXN1	0.0612245
GO:0048278	vesicle docking	64	3	0.86	0.0545	0.02888	STX6 RAB10 CAV2	0.046875
GO:0006836	neurotransmitter transport	227	4	3.04	0.36218	0.02917	SLC6A18 PRKN PTPRN2 SLC6A8	0.0176211
GO:0032456	endocytic recycling	50	3	0.67	0.02933	0.02933	STX6 VPS51 ACAP2	0.06
GO:0048013	ephrin receptor signaling pathway	87	4	1.17	0.02947	0.02947	ROCK2 NCK2 ACTR3 AP2M1	0.045977
GO:0007389	pattern specification process	449	12	6.02	0.01823	0.03063	BMI1 MMP21 DCHS1 RARG TBX5 KDM2B BMP4 SMAD6 KAT2A WNT5A CCDC39 HOXA5	0.0267261
GO:0050885	neuromuscular process controlling balance	51	3	0.68	0.03087	0.03087	HMX3 HERC1 DLG4	0.0588235
GO:0045944	positive regulation of transcription by RNA polymerase II	1178	24	15.78	0.02647	0.03127	TFAP2E RPS6KA4 RARG TBX5 PDX1 NFATC4 BMP4 BCL11B TCF12 SMAD6 ZFPM1 KDM6B RARA KAT2A NCK2 ACTR3 PCK1 WNT5A FOXP1 DVL3 PRKN HOXA5 NKX6-3 CHD7	0.0203735
GO:1904886	beta-catenin destruction complex disassembly	21	2	0.28	0.03175	0.03175	DVL3 CAV1	0.0952381
GO:0072659	protein localization to plasma membrane	275	8	3.68	0.03229	0.03196	DCHS1 TAMALIN PACS2 TMEM88 ROCK2 RAB10 ASB3 AP2M1	0.0290909
GO:0031295	T cell costimulation	52	3	0.7	0.03244	0.03244	LCK CD160 CAV1	0.0576923
GO:0010499	proteasomal ubiquitin-independent protein catabolic process	22	2	0.29	0.03463	0.03463	PSMB2 PSMB8	0.0909091
GO:1903861	positive regulation of dendrite extension	22	2	0.29	0.03463	0.03463	RASAL1 PRKN	0.0909091
GO:0022008	neurogenesis	1649	21	22.09	0.63061	0.03549	ID3 PARD3 DCHS1 RASAL1 NFATC4 BMP4 BCL11B TCF12 HERC1 GRIN2A DLG4 RARA RAB10 NCK2 NYAP2 MAPK8IP2 WNT5A DVL3 RGS14 PRKN CHD7	0.012735
GO:0002931	response to ischemia	54	3	0.72	0.03572	0.03572	PINK1 ROCK2 CAV1	0.0555556
GO:0030217	T cell differentiation	243	10	3.26	0.00167	0.03606	TNFRSF18 LCK BMP4 BCL11B ZFPM1 RARA KAT2A PCK1 FOXP1 CHD7	0.0411523
GO:0046329	negative regulation of JNK cascade	36	3	0.48	0.01224	0.03735	PINK1 PDCD4 PRKN	0.0833333
GO:2000178	negative regulation of neural precursor cell proliferation	23	2	0.31	0.0376	0.0376	KDM2B WNT5A	0.0869565
GO:2000353	positive regulation of endothelial cell apoptotic process	23	2	0.31	0.0376	0.0376	CD160 PDCD4	0.0869565
GO:0061035	regulation of cartilage development	71	5	0.95	0.00262	0.03913	RARG BMP4 RARA KAT2A WNT5A	0.0704225
GO:0072001	renal system development	286	6	3.83	0.18651	0.03945	ID3 DCHS1 BMP4 SMAD6 RARA WNT5A	0.020979
GO:0090713	immunological memory process	14	2	0.19	0.01463	0.03952	CD160 PCK1	0.142857
GO:0032232	negative regulation of actin filament bundle assemby	33	2	0.44	0.07196	0.03956	TMEFF2 PRKN	0.0606061
GO:0002793	positive regulation of peptide secretion	186	3	2.49	0.45572	0.03974	ADORA1 PDX1 IL5	0.016129
GO:0032331	negative regulation of chondrocyte differentiation	24	2	0.32	0.04066	0.04066	RARG BMP4	0.0833333
GO:0032469	endoplasmic reticulum calcium ion homeostasis	24	2	0.32	0.04066	0.04066	PACS2 ITPR1	0.0833333
GO:0035235	ionotropic glutamate receptor signaling pathway	24	2	0.32	0.04066	0.04066	GRIN2A GRIN3B	0.0833333
GO:0062009	secondary palate development	24	2	0.32	0.04066	0.04066	WNT5A CHD7	0.0833333
GO:0060079	excitatory postsynaptic potential	103	4	1.38	0.04976	0.04257	ADORA1 GRIN2A DLG4 MAPK8IP2	0.038835
GO:2000378	negative regulation of reactive oxygen species metabolic process	62	4	0.83	0.00955	0.04329	PINK1 ROCK2 PRKN CAV1	0.0645161
GO:0045662	negative regulation of myoblast differentiation	25	2	0.33	0.04381	0.04381	ID3 BMP4	0.08
GO:0045992	negative regulation of embryonic development	25	2	0.33	0.04381	0.04381	BMP4 WNT5A	0.08
GO:1901224	positive regulation of NIK/NF-kappaB signaling	76	4	1.02	0.01901	0.04424	RTKN2 PDCD4 C1QTNF4 CARD10	0.0526316
GO:2000727	positive regulation of cardiac muscle cell differentiaion	26	2	0.35	0.04705	0.04705	BMP4 KAT2A	0.0769231
GO:0090263	positive regulation of canonical Wnt signaling pathway	147	5	1.97	0.04799	0.04799	PSMB2 RNF220 PSMB8 CAV1 WNK2	0.0340136
